# Supplementary material for: RNA Sequencing of Primary Cutaneous and Breast-Implant Associated Anaplastic Large Cell Lymphomas Reveals Infrequent Fusion Transcripts and Upregulation of PI3K/AKT Signaling via Neurotrophin Pathway Genes
Source: Cancers (Basel). 2021 Dec 7;13(24):6174. doi: 10.3390/cancers13246174 (PMC8699465; doi:10.3390/cancers13246174)
Supplement: Supplementary file 1 [file cancers-13-06174-s001.zip]

Archive with 3 entries (2 files):
- cancers-1403324-supplementary- send to xml/
- cancers-1403324-supplementary- send to xml/cancers-1403324-Figure S1.pdf
- cancers-1403324-supplementary- send to xml/cancers-1403324-supplementary Tables.xlsx
