# Supplementary material for: RNA Sequencing of Primary Cutaneous and Breast-Implant Associated Anaplastic Large Cell Lymphomas Reveals Infrequent Fusion Transcripts and Upregulation of PI3K/AKT Signaling via Neurotrophin Pathway Genes
Source: Cancers (Basel). 2021 Dec 7;13(24):6174. doi: 10.3390/cancers13246174 (PMC8699465; doi:10.3390/cancers13246174)
Supplement: Supplementary file 1 [file cancers-13-06174-s001.zip › cancers-1403324-supplementary- send to xml/cancers-1403324-supplementary Tables.xlsx]

## Sheet: Table S1
Table S1: Clinico-pathological features of cALCL and BI-ALCL
ID RNA	ALCL-type	Age /Sex	Localizaton	Solitary/multiple cutaneous lesions	Extracutaneous involvement	Recurrences	Survival data	Immunophenotype of large cells	Epidermotropism	Reactive inflammatory cells	Fusion Transcripts
GQ71	cALCL #1	70/M	right arm	multiple	no	yes	AWD 09/2007	CD30+ CD4+ ALK- IRF4+>70%	no	no	none
GQ75	cALCL #2	42/M	right axilla	multiple	no	yes	AWD 05/2019	CD30+ CD4+ ALK- IRF4+<10%	no	yes	none
GQ76	cALCL #3	56/F	left knee	solitary	no	no	AFD 01/2018	CD30+ CD4+ ALK- IRF4+>50%	yes	yes	none
GQ80	cALCL #4	67/M	left flank	multiple	no	yes	AWD 11/2016	CD30+ CD4+ ALK- IRF4+ 10%	yes	yes	NPM1/TYK2
GQ77	cALCL #5	38/M	left shoulder	multiple	no	yes	lost FU	CD30+ CD4+ ALK- IRF4+>50%	no	no	none
GQ79	cALCL #6	87/M	neck	solitary	no	no	lost FU	CD30+ CD4+ ALK- IRF4+>50%	no	yes	none
GQ81	cALCL #7	73/M	left leg	multiple	no	yes	lost FU	CD30+ CD4+ ALK- IRF4+>70%	no	no	none
GQ83	cALCL #8	F/87	left arm	loco regional	no	no	lost FU	CD30+ CD4+ ALK- IRF4+>70%	no	yes	none
GQ84	cALCL #9	75/M	right knee	solitary	no	no	AFD 05/2019	CD30+ CD4+ ALK- IRF4+>50%	no	yes	none
GQ87	cALCL #10	42/F	righ ear	multiple	no	yes	AWD 11/2021	CD30+ CD4+ ALK- IRF4+ 30%	yes	yes	none
GQ88	cALCL #11	51/M	righ gluteal	solitary	locoregional lymph node	yes	AWD 02/2016	CD30+ CD4+ ALK- IRF4+>50%	no	yes	none
GQ90	cALCL #12	68/M	righ tight	solitary	no	yes	AFD 07/2021	CD30+ CD4+ ALK- IRF4+>50%	yes	yes	none
ID RNA	ALCL-type	Age /Sex	Side	Reason for implant	TNM Stage	Recurrences	Survival data	Immunophenotype of large cells	Fusion Transcripts
GQ74	BI-ALCL #1	58/F	Left breast	Reconstruction	IA	no	AFD 08/2021	CD30+ CD4+ ALK- IRF4 n/a	none
GQ78	BI-ALCL #2	68/F	Right breast	Reconstruction	IIB	no	AFD 08/2021	CD30+ CD4+ ALK- IRF4+>70%	none
HD24	BI-ALCL #3	49/F	Left breast	Reconstruction	IB	no	AFD 08/2021	CD30+ CD4+ ALK- IRF4+>70%	MYO18A/GIT1 EPS15/GNG12 NF1/GOSR1
GQ82	BI-ALCL #4	54/F	Right breast	Reconstruction	IA	yes	AFD 08/2021	CD30+ CD4+ ALK- IRF4+>70%	none
HD23	BI-ALCL #5	50/F	Left breast	Cosmetic	IIA	no	AFD 08/2021	CD30+ CD4+ ALK- IRF4 n/a	none
GQ86	BI-ALCL #6	51/F	Right breast	Cosmetic	III	no	AFD 08/2021	CD30+ CD4+/- ALK- IRF4 n/a	none
HD26	BI-ALCL #7	35/F	Left breast	Cosmetic	IB	no	AFD 08/2021	CD30+ CD4- CD8+ ALK- IRF4 n/a	ARNT/GOLPH3L
HD25	BI-ALCL #8	47/F	Left breast	Reconstruction	IIB	no	AFD 08/2021	CD30+ CD4+ ALK- IRF4+>70%	none
HI82	BI-ALCL #9	47/F	Left breast	Reconstruction	IIB	yes	AFD 08/2021	CD30+ CD4-, CD8+ ALK- IRF4 n/a	none
HI83	BI-ALCL #10	72/F	Right breast	Cosmetic	IA	no	AFD 08/2021	CD30+ CD4- CD8+ ALK- IRF4+ 50%	none
AWD = alive with disease
AFS = alive disease free
FU = follow up

## Sheet: Table S2
Table S2: Differential expressed genes in BI-ALCL vs cALCL
Gene_Symbol	Accession #	Regulation	logFC	P.Value	adj.P.Val
IQCG	ENSG00000114473	up	1.86	2.8e-05	0.011
OLR1	ENSG00000173391	up	2.71	3.9e-05	0.011
PLAG1	ENSG00000181690	up	2.04	5e-05	0.011
RP11-293F5.8	ENSG00000228823	up	3.72	6e-05	0.011
FGFR4	ENSG00000160867	up	2.21	7.9e-05	0.011
WT1	ENSG00000184937	up	4.78	9.1e-05	0.011
FOSB	ENSG00000125740	up	3.48	0.00016	0.015
KSR1	ENSG00000141068	up	1.43	0.00035	0.02
NR6A1	ENSG00000148200	up	2.59	0.00037	0.02
RP11-144L1.8	ENSG00000231434	up	1.41	0.00044	0.021
EGR2	ENSG00000122877	up	1.85	0.00044	0.021
MYC	ENSG00000136997	up	1.07	0.00057	0.025
HSP90AA6P	ENSG00000181359	up	1.74	0.00072	0.027
NTF3	ENSG00000185652	up	1.84	0.00075	0.027
RP11-566F5.1	ENSG00000270294	up	1.39	0.00076	0.027
RP11-760D2.7	ENSG00000213650	up	1.26	0.001	0.032
AC139712.2	ENSG00000204993	up	2.88	0.0011	0.032
SLC45A3	ENSG00000158715	up	1.87	0.0011	0.032
DUX4L19	ENSG00000258991	up	2.02	0.0012	0.032
HOXB9	ENSG00000170689	up	1.17	0.0012	0.032
NPM1P48	ENSG00000231821	up	2.07	0.0014	0.034
TFG	ENSG00000114354	up	0.76	0.0014	0.034
GTF2IP7	ENSG00000227038	up	1.37	0.0017	0.036
DUX4L16	ENSG00000258567	up	1.32	0.0018	0.036
RP11-188I24.1	ENSG00000267652	up	1.32	0.0018	0.036
TACC1P1	ENSG00000224920	up	2.08	0.0019	0.036
MNX1	ENSG00000130675	up	2.7	0.002	0.036
EPOR	ENSG00000187266	up	0.88	0.002	0.036
LINC00982	ENSG00000177133	up	2.26	0.002	0.036
NPM1P35	ENSG00000255213	up	1.65	0.0022	0.038
FCRL4	ENSG00000163518	up	2.75	0.0025	0.039
HSP90AA4P	ENSG00000205100	up	1.24	0.0027	0.041
MUC1	ENSG00000185499	up	1.45	0.003	0.043
RP11-93O17.1	ENSG00000249444	up	2.22	0.0032	0.046
TLX3	ENSG00000164438	up	1.69	0.0034	0.047
RP11-278L15.3	ENSG00000241929	up	1.78	0.0035	0.048
HSP90AA5P	ENSG00000205955	up	1.42	0.0037	0.049
SSX5	ENSG00000165583	up	2.52	0.0038	0.049
SQSTM1	ENSG00000161011	up	0.7	0.0038	0.049
HSP90AA1	ENSG00000080824	up	0.84	0.0039	0.049
DSP	ENSG00000096696	down	-2.27	2.3e-06	0.0043
KRT5	ENSG00000186081	down	-2.39	6.1e-06	0.0055
FGFR3	ENSG00000068078	down	-3.72	4.1e-05	0.011
DMKN	ENSG00000161249	down	-1.54	4.9e-05	0.011
ERBIN	ENSG00000112851	down	-1.13	5.3e-05	0.011
PARP14	ENSG00000173193	down	-1.39	6.7e-05	0.011
SCAF11	ENSG00000139218	down	-1.15	7.8e-05	0.011
TRIP12	ENSG00000153827	down	-1.2	8.1e-05	0.011
NEAT1	ENSG00000245532	down	-1.68	9.2e-05	0.011
MALAT1	ENSG00000251562	down	-1.65	0.00011	0.012
NOTCH3	ENSG00000074181	down	-1.53	0.00012	0.012
FNBP4	ENSG00000109920	down	-1.04	0.00013	0.012
KRT1	ENSG00000167768	down	-2.22	0.00013	0.012
DDX17	ENSG00000100201	down	-1.55	0.0002	0.016
SRRM2	ENSG00000167978	down	-1.24	0.00022	0.016
ANKRD44	ENSG00000065413	down	-1.13	0.00022	0.016
DST	ENSG00000151914	down	-1.54	0.00022	0.016
DSG1	ENSG00000134760	down	-1.12	0.00023	0.016
EIF5B	ENSG00000158417	down	-1.2	0.00025	0.018
KRT14	ENSG00000186847	down	-2.02	0.00028	0.018
FKBP5	ENSG00000096060	down	-1.33	0.00028	0.018
KRT6A	ENSG00000205420	down	-2.11	0.00031	0.019
ARID1A	ENSG00000117713	down	-1.11	0.00031	0.019
LNPEP	ENSG00000113441	down	-1.08	0.00032	0.019
HNRNPH1	ENSG00000169045	down	-1.35	0.00038	0.02
RAP1B	ENSG00000127314	down	-1.11	0.00042	0.021
TMSB4X	ENSG00000205542	down	-1.54	0.0005	0.024
USP34	ENSG00000115464	down	-1.42	0.00051	0.024
ACIN1	ENSG00000100813	down	-0.8	0.00054	0.024
TNRC6B	ENSG00000100354	down	-1.27	0.00055	0.024
MAP4K4	ENSG00000071054	down	-0.97	0.0006	0.025
MBD2	ENSG00000134046	down	-0.85	0.00062	0.025
ARPC2	ENSG00000163466	down	-1.23	0.00064	0.025
PDGFRB	ENSG00000113721	down	-2.14	0.00065	0.025
VPS13A	ENSG00000197969	down	-1.05	0.00066	0.025
BOD1L1	ENSG00000038219	down	-0.97	0.00068	0.026
GAS7	ENSG00000007237	down	-1.38	0.00076	0.027
ANKRD17	ENSG00000132466	down	-0.9	0.00086	0.029
IQGAP1	ENSG00000140575	down	-1.3	0.00087	0.029
PERP	ENSG00000112378	down	-1.15	0.00089	0.029
ACTR3	ENSG00000115091	down	-0.98	0.0009	0.029
MYCBP2	ENSG00000005810	down	-1.16	0.00091	0.029
ZEB2	ENSG00000169554	down	-1.23	0.00097	0.03
ANXA6	ENSG00000197043	down	-1.16	0.00098	0.03
CFLAR	ENSG00000003402	down	-1.21	0.0012	0.032
DCN	ENSG00000011465	down	-1.48	0.0012	0.032
AKNA	ENSG00000106948	down	-0.93	0.0012	0.032
MACF1	ENSG00000127603	down	-1.42	0.0012	0.033
COL6A2	ENSG00000142173	down	-1.75	0.0012	0.033
PTPRC	ENSG00000081237	down	-1.38	0.0013	0.033
SYNE2	ENSG00000054654	down	-1.5	0.0013	0.033
LENG8	ENSG00000167615	down	-0.98	0.0013	0.033
SYNE3	ENSG00000176438	down	-1.1	0.0014	0.033
PKP1	ENSG00000081277	down	-1.09	0.0014	0.033
MED13L	ENSG00000123066	down	-0.94	0.0014	0.033
HNRNPR	ENSG00000125944	down	-1.05	0.0015	0.034
MDM2	ENSG00000135679	down	-1.01	0.0015	0.034
PRRX1	ENSG00000116132	down	-1.09	0.0015	0.034
NBEAL2	ENSG00000160796	down	-1.01	0.0015	0.034
ACER1	ENSG00000167769	down	-2.7	0.0016	0.035
KRT16	ENSG00000186832	down	-1.56	0.0016	0.035
ADNP	ENSG00000101126	down	-0.96	0.0017	0.036
AEBP1	ENSG00000106624	down	-1.06	0.0017	0.036
SMAD2	ENSG00000175387	down	-0.91	0.0018	0.036
PRPF38B	ENSG00000134186	down	-0.93	0.0018	0.036
NFATC2	ENSG00000101096	down	-0.97	0.0019	0.036
GBP2	ENSG00000162645	down	-1.02	0.0019	0.036
NABP1	ENSG00000173559	down	-0.98	0.002	0.036
UTRN	ENSG00000152818	down	-0.97	0.002	0.036
BZW1	ENSG00000082153	down	-0.84	0.002	0.036
HP1BP3	ENSG00000127483	down	-0.78	0.002	0.036
TUBB	ENSG00000196230	down	-1.24	0.002	0.036
XPO1	ENSG00000082898	down	-0.98	0.0021	0.038
WWTR1	ENSG00000018408	down	-1.33	0.0023	0.039
KMT2C	ENSG00000055609	down	-1.08	0.0023	0.039
NKTR	ENSG00000114857	down	-1	0.0023	0.039
SLK	ENSG00000065613	down	-1.11	0.0023	0.039
HM13	ENSG00000101294	down	-0.82	0.0023	0.039
MARCH6	ENSG00000145495	down	-0.93	0.0024	0.039
COX6CP16	ENSG00000270313	down	-1.43	0.0024	0.039
CCDC88A	ENSG00000115355	down	-1.05	0.0024	0.039
SCARNA7	ENSG00000238741	down	-0.97	0.0024	0.039
COL4A2	ENSG00000134871	down	-1.04	0.0024	0.039
KRT17	ENSG00000128422	down	-1.51	0.0025	0.039
KMT2E	ENSG00000005483	down	-1.07	0.0025	0.039
CLEC2D	ENSG00000069493	down	-1.65	0.0026	0.04
SPTBN2	ENSG00000173898	down	-1.94	0.0027	0.041
HNRNPD	ENSG00000138668	down	-0.93	0.0027	0.041
PRPF8	ENSG00000174231	down	-1.09	0.0028	0.042
CHD9	ENSG00000177200	down	-0.87	0.0028	0.042
KANK1	ENSG00000107104	down	-1.75	0.0028	0.042
ZEB1	ENSG00000148516	down	-0.95	0.0029	0.042
PAICS	ENSG00000128050	down	-0.82	0.0029	0.042
WNK1	ENSG00000060237	down	-1.05	0.0032	0.045
CDC42SE1	ENSG00000197622	down	-1.06	0.0032	0.046
RBM39	ENSG00000131051	down	-1.04	0.0033	0.046
HLA-E	ENSG00000204592	down	-1.1	0.0035	0.048
EHMT1	ENSG00000181090	down	-0.75	0.0035	0.048
ARIH1	ENSG00000166233	down	-0.8	0.0037	0.049
MECP2	ENSG00000169057	down	-0.84	0.0037	0.049
PPP1R12A	ENSG00000058272	down	-0.7	0.0038	0.049
PTBP3	ENSG00000119314	down	-0.99	0.0038	0.049
PCNT	ENSG00000160299	down	-0.86	0.0038	0.049
G3BP1	ENSG00000145907	down	-0.9	0.0039	0.049
DOCK10	ENSG00000135905	down	-0.92	0.0039	0.049
RRM2	ENSG00000171848	down	-0.98	0.0039	0.049
AHNAK	ENSG00000124942	down	-1.41	0.004	0.049
SNRNP70	ENSG00000104852	down	-0.79	0.0041	0.05

## Sheet: Table S3
Table S3: Enrichment analysis of UP- and DOWN regulated genes in BI-ALCL vs cALCL
Programs of UP-regulated genes in BI-ALCL vs cALCL
library	Term	adj.pval	found	size	Genes
KEGG_2021_Human	Transcriptional misregulation in cancer	0.023	4	192	SLC45A3;TLX3;WT1;MYC
KEGG_2021_Human	PI3K-Akt signaling pathway	0.023	5	354	HSP90AA1;MYC;NTF3;FGFR4;EPOR
GO_Biological_Process_2021	regulation of DNA methylation (GO:0044030)	0.039	2	10	WT1;MYC
GO_Biological_Process_2021	positive regulation of DNA biosynthetic process (GO:2000573)	0.039	3	61	HSP90AA1;MYC;FGFR4
GO_Biological_Process_2021	positive regulation of DNA metabolic process (GO:0051054)	0.039	3	63	WT1;MYC;FGFR4
GO_Biological_Process_2021	positive regulation of cellular biosynthetic process (GO:0031328)	0.044	4	180	HSP90AA1;SLC45A3;MYC;FGFR4
GO_Biological_Process_2021	branching involved in ureteric bud morphogenesis (GO:0001658)	0.044	2	19	WT1;MYC
GO_Biological_Process_2021	ureteric bud morphogenesis (GO:0060675)	0.044	2	19	WT1;MYC
GO_Biological_Process_2021	positive regulation of intracellular signal transduction (GO:1902533)	0.044	6	546	HSP90AA1;TFG;KSR1;NTF3;FGFR4;EPOR
GO_Molecular_Function_2021	double-stranded DNA binding (GO:0003690)	0.0059	7	651	EGR2;NR6A1;HOXB9;TLX3;WT1;FOSB;MNX1
GO_Molecular_Function_2021	RNA polymerase II cis-regulatory region sequence-specific DNA binding (GO:0000978)	0.0059	9	1149	MUC1;EGR2;NR6A1;HOXB9;TLX3;PLAG1;WT1;MYC;FOSB
GO_Molecular_Function_2021	cis-regulatory region sequence-specific DNA binding (GO:0000987)	0.0059	9	1149	MUC1;EGR2;NR6A1;HOXB9;TLX3;PLAG1;WT1;MYC;FOSB
GO_Molecular_Function_2021	sequence-specific DNA binding (GO:0043565)	0.0059	7	707	EGR2;NR6A1;HOXB9;TLX3;WT1;FOSB;MNX1
GO_Molecular_Function_2021	sequence-specific double-stranded DNA binding (GO:1990837)	0.0059	7	712	EGR2;NR6A1;HOXB9;TLX3;WT1;FOSB;MNX1
GO_Molecular_Function_2021	RNA polymerase II transcription regulatory region sequence-specific DNA binding (GO:0000977)	0.013	9	1359	MUC1;EGR2;NR6A1;HOXB9;TLX3;PLAG1;WT1;MYC;FOSB
GO_Molecular_Function_2021	DNA-binding transcription activator activity, RNA polymerase II-specific (GO:0001228)	0.039	4	333	EGR2;PLAG1;WT1;MYC
Reactome Pathway (Web)	Nuclear Receptor transcription pathway	0.0035	5	86	NR6A1
Reactome Pathway (Web)	Interleukin-4 and Interleukin-13 signaling	0.012	6	211	HSP90AA1;MUC1;MYC
Reactome Pathway (Web)	Binding of TCF/LEF:CTNNB1 to target gene promoters	0.038	2	10	MYC
Reactome Pathway (Web)	RUNX3 regulates WNT signaling	0.038	2	10	MYC
Programs of DOWN-regulated genes in BI-ALCL vs cALCL
KEGG_2021_Human	Regulation of actin cytoskeleton	0.024	7	218	PDGFRB;ACTR3;PPP1R12A;ARPC2;TMSB4X;IQGAP1;FGFR3
GO_Cellular_Component_2021	nucleus (GO:0005634)	3.8e-08	54	4484	USP34;HP1BP3;EHMT1;HNRNPR;SYNE2;DOCK10;MECP2;XPO1;SNRNP70;TMSB4X;ARIH1;KRT6A;DDX17;SRRM2;PDGFRB;DSP;ACTR3;EIF5B;DST;TUBB;KRT1;KRT5;ARID1A;PTBP3;ZEB2;ZEB1;HNRNPH1;PKP1;ADNP;ANKRD17;KMT2E;AHNAK;KMT2C;MYCBP2;LENG8;IQGAP1;PRPF8;GBP2;NKTR;SMAD2;WWTR1;PRRX1;MBD2;ERBIN;NFATC2;PARP14;ARPC2;KRT16;KRT14;MDM2;HNRNPD;NABP1;ACIN1;TRIP12
GO_Cellular_Component_2021	intermediate filament cytoskeleton (GO:0045111)	4.8e-08	9	84	DSP;MACF1;DST;KRT17;KRT16;KRT14;PKP1;KRT5;SYNE2
GO_Cellular_Component_2021	intermediate filament (GO:0005882)	3.9e-07	7	50	DSP;MACF1;DST;KRT16;KRT14;PKP1;KRT5
GO_Cellular_Component_2021	intracellular membrane-bounded organelle (GO:0043231)	7.1e-07	55	5192	USP34;HP1BP3;EHMT1;HNRNPR;SYNE2;DOCK10;MECP2;XPO1;SNRNP70;TMSB4X;ARIH1;KRT6A;DDX17;SRRM2;PDGFRB;DSP;ACTR3;EIF5B;DST;TUBB;KRT1;KRT5;ARID1A;PTBP3;ZEB2;ZEB1;HNRNPH1;PKP1;ADNP;ANKRD17;KMT2E;AKNA;AHNAK;KMT2C;MYCBP2;LENG8;IQGAP1;PRPF8;GBP2;NKTR;SMAD2;WWTR1;PRRX1;MBD2;ERBIN;NFATC2;PARP14;ARPC2;KRT16;KRT14;MDM2;HNRNPD;NABP1;ACIN1;TRIP12
GO_Cellular_Component_2021	cell-substrate junction (GO:0030055)	7.1e-07	14	394	PDGFRB;ACTR3;PPP1R12A;DST;AHNAK;ERBIN;IQGAP1;SYNE2;PTPRC;ARPC2;G3BP1;ANXA6;FGFR3;MAP4K4
GO_Cellular_Component_2021	cytoskeleton (GO:0005856)	3e-06	16	600	ACTR3;NOTCH3;MACF1;KANK1;RBM39;PPP1R12A;DST;AHNAK;TUBB;KRT1;IQGAP1;SYNE2;ARPC2;KRT17;KRT16;UTRN
GO_Cellular_Component_2021	focal adhesion (GO:0005925)	3.2e-06	13	387	PDGFRB;ACTR3;PPP1R12A;DST;AHNAK;IQGAP1;SYNE2;PTPRC;ARPC2;G3BP1;ANXA6;FGFR3;MAP4K4
GO_Cellular_Component_2021	polymeric cytoskeletal fiber (GO:0099513)	2.1e-05	10	256	DSP;MACF1;AKNA;DST;KRT16;TUBB;KRT14;PKP1;KRT5;IQGAP1
GO_Cellular_Component_2021	cornified envelope (GO:0001533)	0.0012	4	43	DSP;KRT1;DSG1;PKP1
GO_Cellular_Component_2021	ficolin-1-rich granule membrane (GO:0101003)	0.0043	4	61	DSP;DSG1;PKP1;NBEAL2
GO_Cellular_Component_2021	hemidesmosome (GO:0030056)	0.007	2	7	DST;ERBIN
GO_Cellular_Component_2021	secretory granule membrane (GO:0030667)	0.0078	7	274	RAP1B;DSP;PTPRC;PKP1;DSG1;NBEAL2;IQGAP1
GO_Cellular_Component_2021	collagen-containing extracellular matrix (GO:0062023)	0.011	8	380	COL4A2;DST;COL6A2;KRT1;ANXA6;ERBIN;AEBP1;DCN
GO_Cellular_Component_2021	intracellular non-membrane-bounded organelle (GO:0043232)	0.013	15	1158	MACF1;KANK1;PPP1R12A;SCAF11;TUBB;KRT1;HP1BP3;VPS13A;HNRNPR;RAP1B;ZEB2;XPO1;KRT16;MDM2;UTRN
GO_Cellular_Component_2021	actin cytoskeleton (GO:0015629)	0.014	7	316	ACTR3;NOTCH3;MACF1;PPP1R12A;ARPC2;AHNAK;IQGAP1
GO_Cellular_Component_2021	filopodium membrane (GO:0031527)	0.015	2	12	UTRN;SYNE2
GO_Cellular_Component_2021	precatalytic spliceosome (GO:0071011)	0.021	3	52	SRRM2;PRPF38B;PRPF8
GO_Cellular_Component_2021	keratin filament (GO:0045095)	0.021	2	15	KRT14;KRT5
GO_Cellular_Component_2021	microtubule (GO:0005874)	0.021	5	182	MACF1;AKNA;TUBB;BOD1L1;IQGAP1
GO_Cellular_Component_2021	ficolin-1-rich granule (GO:0101002)	0.021	5	184	DSP;KRT1;PKP1;DSG1;NBEAL2
GO_Cellular_Component_2021	desmosome (GO:0030057)	0.023	2	17	DSG1;PKP1
GO_Biological_Process_2021	wound healing (GO:0042060)	0.0023	6	70	DSP;MACF1;DST;ANXA6;CFLAR;KRT6A
GO_Biological_Process_2021	hemidesmosome assembly (GO:0031581)	0.015	3	12	DST;KRT14;KRT5
GO_Biological_Process_2021	RNA processing (GO:0006396)	0.015	7	179	DDX17;RBM39;SCAF11;HNRNPH1;HNRNPD;HNRNPR;PRPF8
GO_Biological_Process_2021	regulation of RNA splicing (GO:0043484)	0.015	5	76	RBM39;AHNAK;SNRNP70;HNRNPH1;PTBP3
GO_Biological_Process_2021	intermediate filament organization (GO:0045109)	0.018	3	18	DSP;KRT14;PKP1
GO_Biological_Process_2021	positive regulation of phosphoprotein phosphatase activity (GO:0032516)	0.018	3	18	PDGFRB;PPP1R12A;PTPRC
GO_Biological_Process_2021	mRNA splicing, via spliceosome (GO:0000398)	0.018	8	274	DDX17;SRRM2;SCAF11;SNRNP70;HNRNPH1;HNRNPD;HNRNPR;PRPF8
GO_Biological_Process_2021	neutrophil mediated immunity (GO:0002446)	0.041	10	488	KMT2E;RAP1B;DSP;PTPRC;TUBB;KRT1;PKP1;DSG1;NBEAL2;IQGAP1
GO_Biological_Process_2021	regulation of cell migration (GO:0030334)	0.041	9	408	DOCK10;PDGFRB;MACF1;KANK1;SLK;KRT16;TMSB4X;SYNE2;MAP4K4
GO_Biological_Process_2021	regulation of cell-matrix adhesion (GO:0001952)	0.041	4	65	MACF1;SLK;UTRN;MAP4K4
GO_Biological_Process_2021	regulation of RNA metabolic process (GO:0051252)	0.041	4	65	AHNAK;SNRNP70;HNRNPH1;PTBP3
GO_Molecular_Function_2021	RNA binding (GO:0003723)	6.5e-05	24	1406	DDX17;SRRM2;ANKRD17;DSP;MACF1;EIF5B;RBM39;PRPF38B;AHNAK;SCAF11;KMT2C;HNRNPR;BZW1;PRPF8;DCN;PTBP3;MECP2;SNRNP70;HNRNPH1;TMSB4X;G3BP1;HNRNPD;ACIN1;TNRC6B
GO_Molecular_Function_2021	cadherin binding (GO:0045296)	0.0057	9	322	NOTCH3;MACF1;SLK;AHNAK;PKP1;IQGAP1;BZW1;PAICS;SPTBN2
GO_Molecular_Function_2021	cytoskeleton-nuclear membrane anchor activity (GO:0140444)	0.017	2	5	SYNE3;SYNE2
GO_Molecular_Function_2021	histone methyltransferase activity (GO:0042054)	0.029	3	32	KMT2E;KMT2C;EHMT1
GO_Molecular_Function_2021	U1 snRNA binding (GO:0030619)	0.029	2	8	SNRNP70;PRPF8
GO_Molecular_Function_2021	natural killer cell lectin-like receptor binding (GO:0046703)	0.03	2	9	CLEC2D;HLA-E
GO_Molecular_Function_2021	protein kinase binding (GO:0019901)	0.037	9	506	PDGFRB;DSP;CCDC88A;PTPRC;PPP1R12A;WNK1;NBEAL2;IQGAP1;UTRN
GO_Molecular_Function_2021	C2H2 zinc finger domain binding (GO:0070742)	0.037	2	12	SRRM2;MBD2
GO_Molecular_Function_2021	histone-lysine N-methyltransferase activity (GO:0018024)	0.037	3	45	KMT2E;KMT2C;EHMT1
GO_Molecular_Function_2021	GTPase inhibitor activity (GO:0005095)	0.039	2	13	CDC42SE1;IQGAP1
GO_Molecular_Function_2021	actin binding (GO:0003779)	0.045	5	177	MACF1;CCDC88A;TMSB4X;UTRN;SYNE2
Reactome Pathway (Web)	Formation of the cornified envelope	4.3e-09	15	138	DSP;KRT17;KRT16;PERP;KRT14;KRT1;DSG1;PKP1;KRT5;KRT6A
Reactome Pathway (Web)	Keratinization	1.7e-06	15	226	DSP;KRT17;KRT16;PERP;KRT14;KRT1;DSG1;PKP1;KRT5;KRT6A
Reactome Pathway (Web)	Developmental Biology	0.0044	28	1262	ACTR3;DSP;SMAD2;WWTR1;CHD9;TUBB;KMT2C;KRT1;KRT5;MED13L;PTPRC;ARPC2;COL4A2;KRT17;KRT16;COL6A2;PERP;KRT14;DSG1;PKP1;UTRN;KRT6A;SPTBN2
Reactome Pathway (Web)	Regulation of MECP2 expression and activity	0.0056	5	39	MECP2;TNRC6B
Reactome Pathway (Web)	Transcriptional Regulation by MECP2	0.0061	7	100	MECP2;FKBP5;TNRC6B
Reactome Pathway (Web)	Type I hemidesmosome assembly	0.012	3	11	DST;KRT14;KRT5
Reactome Pathway (Web)	Apoptotic cleavage of cell adhesion proteins	0.012	3	11	DSP;DSG1;PKP1
Reactome Pathway (Web)	Loss of MECP2 binding ability to 5hmC-DNA	0.012	2	2	MECP2
Reactome Pathway (Web)	MECP2 regulates neuronal receptors and channels	0.016	4	32	MECP2;FKBP5
Reactome Pathway (Web)	Apoptotic cleavage of cellular proteins	0.028	4	38	DSP;DSG1;PKP1;ACIN1
Reactome Pathway (Web)	Signaling by activated point mutants of FGFR3	0.03	3	17	FGFR3
Reactome Pathway (Web)	FGFR3 mutant receptor activation	0.032	3	18	FGFR3
Reactome Pathway (Web)	RND3 GTPase cycle	0.034	4	43	DSP;CCDC88A;DST;DSG1
Reactome Pathway (Web)	Loss of MECP2 binding ability to 5mC-DNA	0.041	2	5	MECP2

## Sheet: Table S4
Table S4: Differential expressed genes in cALCL vs ALK+sALCL
Gene_Symbol	Accession #	Regulation	logFC
PAX3	ENSG00000135903	UP	-6.7
HMGA2	ENSG00000149948	UP	-5.54
PRKG2	ENSG00000138669	UP	-5.17
FGFR3	ENSG00000068078	UP	-5.03
PPARGC1A	ENSG00000109819	UP	-4.75
TMPRSS2	ENSG00000184012	UP	-4.47
ACER1	ENSG00000167769	UP	-4.17
LMO1	ENSG00000166407	UP	-4.14
ERBB3	ENSG00000065361	UP	-4.09
SPTBN2	ENSG00000173898	UP	-4.04
NPM1P30	ENSG00000228219	UP	-3.91
NTF3	ENSG00000185652	UP	-3.88
FGFR2	ENSG00000066468	UP	-3.72
HLF	ENSG00000108924	UP	-3.66
MYH14	ENSG00000105357	UP	-3.64
LGR5	ENSG00000139292	UP	-3.56
HOXA10	ENSG00000253293	UP	-3.37
ZBTB16	ENSG00000109906	UP	-3.32
KB-1562D12.2	ENSG00000253991	UP	-3.32
AR	ENSG00000169083	UP	-3.3
NPM1P42	ENSG00000259259	UP	-3.22
LHX2	ENSG00000106689	UP	-2.99
HOXC13	ENSG00000123364	UP	-2.86
FRK	ENSG00000111816	UP	-2.79
SLC34A2	ENSG00000157765	UP	-2.77
SEPT5	ENSG00000184702	UP	-2.76
KRT5	ENSG00000186081	UP	-2.71
HOXA11	ENSG00000005073	UP	-2.65
KRT1	ENSG00000167768	UP	-2.65
HOXA13	ENSG00000106031	UP	-2.63
NTRK2	ENSG00000148053	UP	-2.49
PPARG	ENSG00000132170	UP	-2.47
SIK2	ENSG00000170145	UP	-2.47
DSP	ENSG00000096696	UP	-2.45
AHNAK	ENSG00000124942	UP	-2.43
TUBGCP4	ENSG00000137822	UP	-2.36
AC131056.6	ENSG00000278395	UP	-2.35
C5orf45	ENSG00000161010	UP	-2.32
COL6A2	ENSG00000142173	UP	-2.29
MBNL2	ENSG00000139793	UP	-2.28
KRT14	ENSG00000186847	UP	-2.25
MNX1	ENSG00000130675	UP	-2.24
MT-RNR2	ENSG00000210082	UP	-2.21
AC139712.2	ENSG00000204993	UP	-2.19
IL3	ENSG00000164399	UP	-2.18
TTN	ENSG00000155657	UP	-2.17
ELN	ENSG00000049540	UP	-2.15
HSPA8	ENSG00000109971	UP	-2.14
DNAJB1P1	ENSG00000213946	UP	-2.13
FCGR2B	ENSG00000072694	UP	-2.12
CCND2	ENSG00000118971	UP	-2.1
AC114776.1	ENSG00000216867	UP	-2.1
GTF2IP14	ENSG00000226002	UP	-2.1
ZNF568	ENSG00000198453	UP	-2.09
SARNP	ENSG00000205323	UP	-2.09
CCND2P1	ENSG00000256847	UP	-2.08
HOXD13	ENSG00000128714	UP	-2.07
NGF	ENSG00000134259	UP	-2.07
BTD	ENSG00000169814	UP	-2.04
HNRNPA2B1	ENSG00000122566	UP	-2.01
EGFR	ENSG00000146648	UP	-1.99
MAP4	ENSG00000047849	UP	-1.97
SSX1	ENSG00000126752	UP	-1.97
GAS7	ENSG00000007237	UP	-1.95
RGPD5	ENSG00000015568	UP	-1.94
RNU4-2	ENSG00000202538	UP	-1.9
PAX8-AS1	ENSG00000189223	UP	-1.89
MT-ND1	ENSG00000198888	UP	-1.89
MIR663AHG	ENSG00000227195	UP	-1.87
EZR-AS1	ENSG00000233893	UP	-1.86
KRT6A	ENSG00000205420	UP	-1.86
NF1P8	ENSG00000236956	UP	-1.85
FLG	ENSG00000143631	UP	-1.84
HLA-DPA1	ENSG00000231389	UP	-1.82
KRT10	ENSG00000186395	UP	-1.81
NDUFA3	ENSG00000170906	UP	-1.81
SF3B1	ENSG00000115524	UP	-1.78
LRRC37A	ENSG00000176681	UP	-1.76
LRRC37A2	ENSG00000238083	UP	-1.75
AC112721.1	ENSG00000222022	UP	-1.74
ADGRG7	ENSG00000144820	UP	-1.74
RP4-743O11.1	ENSG00000270491	UP	-1.71
FKBP5	ENSG00000096060	UP	-1.71
MIR6087	ENSG00000275110	UP	-1.7
RP11-770J1.3	ENSG00000255435	UP	-1.7
MT-RNR1	ENSG00000211459	UP	-1.7
uc_338	ENSG00000275227	UP	-1.7
LRRC37A15P	ENSG00000230069	UP	-1.69
OGT	ENSG00000147162	UP	-1.68
DMKN	ENSG00000161249	UP	-1.67
GTF2IP5	ENSG00000224316	UP	-1.67
YWHAQ	ENSG00000134308	UP	-1.66
PLCG1-AS1	ENSG00000226648	UP	-1.65
ARPC2	ENSG00000163466	UP	-1.64
KRT17P7	ENSG00000205215	UP	-1.63
RNU5A-1	ENSG00000199568	UP	-1.62
HUWE1	ENSG00000086758	UP	-1.61
NPM1P18	ENSG00000225739	UP	-1.59
TCF3P1	ENSG00000236567	UP	-1.59
RP11-248J18.3	ENSG00000270062	UP	-1.58
FN1	ENSG00000115414	UP	-1.58
GLUL	ENSG00000135821	UP	-1.57
RPS4X	ENSG00000198034	UP	-1.57
RP11-142L1.3	ENSG00000240404	UP	-1.55
PGK1	ENSG00000102144	UP	-1.55
TYK2	ENSG00000105397	UP	-1.54
CNOT1	ENSG00000125107	UP	-1.54
SETP17	ENSG00000255222	UP	-1.52
AKNA	ENSG00000106948	UP	-1.52
B2M	ENSG00000166710	UP	-1.51
RPL3	ENSG00000100316	UP	-1.5
TMSB10	ENSG00000034510	UP	-1.5
MT-ND4L	ENSG00000212907	UP	-1.5
FBN1	ENSG00000166147	UP	-1.5
EML1	ENSG00000066629	UP	-1.49
ENSG00000286850	ENSG00000286850	UP	-1.48
TAL2	ENSG00000186051	UP	-1.47
ZMIZ2	ENSG00000122515	UP	-1.47
CCND2-AS2	ENSG00000255920	UP	-1.46
RPL4	ENSG00000174444	UP	-1.46
MACF1	ENSG00000127603	UP	-1.45
ENSG00000285827	ENSG00000285827	UP	-1.45
MALAT1	ENSG00000251562	UP	-1.44
ZC3HAV1	ENSG00000105939	UP	-1.44
ENSG00000283907	ENSG00000283907	UP	-1.44
NKX2-5	ENSG00000183072	UP	-1.44
KRT17	ENSG00000128422	UP	-1.43
SYNE3	ENSG00000176438	UP	-1.43
VPS13A	ENSG00000197969	UP	-1.41
RGPD2	ENSG00000185304	UP	-1.41
AC079753.4	ENSG00000180152	UP	-1.41
CFLAR	ENSG00000003402	UP	-1.41
SMAD2	ENSG00000175387	UP	-1.41
VOPP1	ENSG00000154978	UP	-1.41
EEF1A1	ENSG00000156508	UP	-1.4
RP11-458F8.1	ENSG00000232546	UP	-1.39
ASXL1	ENSG00000171456	UP	-1.39
LTBP4	ENSG00000090006	UP	-1.39
UBC	ENSG00000150991	UP	-1.39
PCNT	ENSG00000160299	UP	-1.38
RP11-582J16.5	ENSG00000253200	UP	-1.38
NUP88	ENSG00000108559	UP	-1.37
LUC7L3	ENSG00000108848	UP	-1.37
NPM1P32	ENSG00000213239	UP	-1.37
ANXA6	ENSG00000197043	UP	-1.37
ARPP19	ENSG00000128989	UP	-1.36
SCAF11	ENSG00000139218	UP	-1.36
SON	ENSG00000159140	UP	-1.35
ABALON	ENSG00000281376	UP	-1.35
TRIP12	ENSG00000153827	UP	-1.35
PERP	ENSG00000112378	UP	-1.35
DST	ENSG00000151914	UP	-1.35
USP34	ENSG00000115464	UP	-1.34
HLA-DQB1	ENSG00000179344	UP	-1.34
H2AFJ	ENSG00000246705	UP	-1.34
GOLGA4	ENSG00000144674	UP	-1.34
RP11-344N17.3	ENSG00000241207	UP	-1.33
DCN	ENSG00000011465	UP	-1.33
PABPC1	ENSG00000070756	UP	-1.33
KRT16	ENSG00000186832	UP	-1.33
SYNCRIP	ENSG00000135316	UP	-1.32
RTEL1-TNFRSF6B	ENSG00000026036	UP	-1.32
MMP1	ENSG00000196611	UP	-1.32
DMRT1	ENSG00000137090	DOWN	7.2
RP11-293F5.8	ENSG00000228823	DOWN	5.81
TCL1A	ENSG00000100721	DOWN	5.46
PAX5	ENSG00000196092	DOWN	4.45
CH17-472G23.1	ENSG00000274642	DOWN	3.7
POU2AF1	ENSG00000110777	DOWN	3.6
AF196972.3	ENSG00000235350	DOWN	3.5
ALK	ENSG00000171094	DOWN	3.37
RP11-421E17.4	ENSG00000229509	DOWN	3.14
RP11-744H18.1	ENSG00000203825	DOWN	3.08
NPM1P13	ENSG00000232492	DOWN	3
MEAF6P1	ENSG00000240286	DOWN	2.95
AC073109.2	ENSG00000235920	DOWN	2.81
AC092106.1	ENSG00000224061	DOWN	2.81
RP11-713N11.6	ENSG00000276842	DOWN	2.73
SSX6	ENSG00000171483	DOWN	2.66
WI2-1896O14.1	ENSG00000215861	DOWN	2.63
ANKRD20A1	ENSG00000260691	DOWN	2.6
BTG1P1	ENSG00000256720	DOWN	2.58
GPATCH2L	ENSG00000089916	DOWN	2.57
DUX4L26	ENSG00000236138	DOWN	2.41
DUX4L19	ENSG00000258991	DOWN	2.4
PAX7	ENSG00000009709	DOWN	2.39
RET	ENSG00000165731	DOWN	2.37
YWHAEP7	ENSG00000276715	DOWN	2.28
SMYD3	ENSG00000185420	DOWN	2.21
FOSL1	ENSG00000175592	DOWN	2.19
USP6	ENSG00000129204	DOWN	2.18
ACBD6	ENSG00000230124	DOWN	2.17
PTRH2	ENSG00000141378	DOWN	2.16
LNP1	ENSG00000206535	DOWN	2.16
DUX4L18	ENSG00000259029	DOWN	2.16
RP11-137N23.1	ENSG00000257043	DOWN	2.13
RP13-580B18.2	ENSG00000277253	DOWN	2.12
YTHDF2P1	ENSG00000270503	DOWN	2.11
FGFR4	ENSG00000160867	DOWN	2.11
RP11-209M4.1	ENSG00000267253	DOWN	2.1
FOSB	ENSG00000125740	DOWN	2.1
MYB	ENSG00000118513	DOWN	2.08
RP11-544A12.4	ENSG00000236986	DOWN	2.07
PRDM16	ENSG00000142611	DOWN	2.04
CCND3P1	ENSG00000224473	DOWN	2.02
RP11-503I22.2	ENSG00000249820	DOWN	1.99
HSP90AA2P	ENSG00000224411	DOWN	1.97
CTD-2017C7.3	ENSG00000259161	DOWN	1.93
EGR1	ENSG00000120738	DOWN	1.92
CDX1	ENSG00000113722	DOWN	1.92
MUC1	ENSG00000185499	DOWN	1.89
CICP11	ENSG00000237799	DOWN	1.83
PDE4DIP	ENSG00000178104	DOWN	1.83
RP4-704D21.2	ENSG00000234225	DOWN	1.81
RP3-492P14.2	ENSG00000220537	DOWN	1.81
BCAS4	ENSG00000124243	DOWN	1.79
RP11-185N2.1	ENSG00000257611	DOWN	1.78
AFF3	ENSG00000144218	DOWN	1.77
BCL3	ENSG00000069399	DOWN	1.77
NPM1P19	ENSG00000223864	DOWN	1.75
IL2RA	ENSG00000134460	DOWN	1.73
EBF4	ENSG00000088881	DOWN	1.72
ZSCAN30	ENSG00000186814	DOWN	1.7
TEAD3	ENSG00000007866	DOWN	1.69
BACH2	ENSG00000112182	DOWN	1.69
SSX8	ENSG00000157965	DOWN	1.68
GTF2IP4	ENSG00000233369	DOWN	1.64
LHX4	ENSG00000121454	DOWN	1.64
TPM4P1	ENSG00000232230	DOWN	1.63
NPM1P40	ENSG00000236523	DOWN	1.63
RP11-9L18.2	ENSG00000215835	DOWN	1.61
NPM1P51	ENSG00000230913	DOWN	1.59
ENSG00000284070	ENSG00000284070	DOWN	1.58
LA16c-358B7.3	ENSG00000261505	DOWN	1.56
SLC45A3	ENSG00000158715	DOWN	1.55
DUX4L34	ENSG00000282935	DOWN	1.51
TEAD2	ENSG00000074219	DOWN	1.51
BCRP1	ENSG00000225098	DOWN	1.47
TPM1	ENSG00000140416	DOWN	1.47
BCL11A	ENSG00000119866	DOWN	1.47
AC083884.8	ENSG00000232729	DOWN	1.46
PRF1	ENSG00000180644	DOWN	1.46
GLI1	ENSG00000111087	DOWN	1.46
ZNF444	ENSG00000167685	DOWN	1.43
AC092106.2	ENSG00000213295	DOWN	1.43
RP11-159H10.1	ENSG00000255107	DOWN	1.42
HSP90AA6P	ENSG00000181359	DOWN	1.42
LINC00982	ENSG00000177133	DOWN	1.41
TBC1D3P1	ENSG00000238283	DOWN	1.4
VGLL3	ENSG00000206538	DOWN	1.39
OFD1P17	ENSG00000228212	DOWN	1.39
MLLT11	ENSG00000213190	DOWN	1.39
NPM1P26	ENSG00000235677	DOWN	1.38
DACH2	ENSG00000126733	DOWN	1.37
HAS2	ENSG00000170961	DOWN	1.36
RAB9A	ENSG00000123595	DOWN	1.36
CBFA2T3	ENSG00000129993	DOWN	1.34
HSP90AA4P	ENSG00000205100	DOWN	1.33
CCND3	ENSG00000112576	DOWN	1.33
NUTM1	ENSG00000184507	DOWN	1.33
LHFP	ENSG00000183722	DOWN	1.33
FAM96B	ENSG00000166595	DOWN	1.32

## Sheet: Table S5
Table S5: Enrichment analysis of UP- and DOWN regulated genes in cALCL vs ALK+sALCL
Programs of UP-regulated genes in cALCL vs ALK+sALCL
library	Term	adj.pval	found	size	Genes
KEGG_2021_Human	Transcriptional misregulation in cancer	0.00069	10	192	HOXA10;IL3;CCND2;ZBTB16;HMGA2;PAX3;TMPRSS2;PPARG;HOXA11;SSX1
KEGG_2021_Human	Staphylococcus aureus infection	0.0011	7	95	KRT17;KRT16;KRT14;KRT10;FCGR2B;HLA-DPA1;HLA-DQB1
KEGG_2021_Human	PI3K-Akt signaling pathway	0.002	12	354	IL3;NTRK2;CCND2;YWHAQ;ERBB3;COL6A2;NTF3;FN1;NGF;FGFR3;FGFR2;EGFR
KEGG_2021_Human	Estrogen signaling pathway	0.0056	7	137	HSPA8;KRT17;KRT16;KRT14;KRT10;EGFR;FKBP5
GO_Cellular_Component_2021	intermediate filament cytoskeleton (GO:0045111)	2.4e-07	10	84	DSP;FLG;MACF1;DST;KRT17;KRT16;KRT14;KRT5;KRT10;HOXA13
GO_Cellular_Component_2021	intermediate filament (GO:0005882)	4.8e-07	8	50	DSP;FLG;MACF1;DST;KRT16;KRT14;KRT5;KRT10
GO_Cellular_Component_2021	focal adhesion (GO:0005925)	0.0008	13	387	RPL4;HSPA8;RPL3;DST;AHNAK;EGFR;RPS4X;ARPC2;YWHAQ;ANXA6;PABPC1;B2M;FGFR3
GO_Cellular_Component_2021	cell-substrate junction (GO:0030055)	0.0008	13	394	RPL4;HSPA8;RPL3;DST;AHNAK;EGFR;RPS4X;ARPC2;YWHAQ;ANXA6;PABPC1;B2M;FGFR3
GO_Cellular_Component_2021	polymeric cytoskeletal fiber (GO:0099513)	0.0072	9	256	FLG;DSP;MACF1;AKNA;DST;KRT16;KRT14;KRT5;KRT10
GO_Cellular_Component_2021	collagen-containing extracellular matrix (GO:0062023)	0.0072	11	380	FLG;DST;ELN;COL6A2;KRT1;LTBP4;FN1;ANXA6;FGFR2;DCN;FBN1
GO_Cellular_Component_2021	cornified envelope (GO:0001533)	0.0086	4	43	FLG;DSP;KRT1;KRT10
GO_Cellular_Component_2021	supramolecular fiber (GO:0099512)	0.0086	3	19	ELN;LTBP4;FBN1
GO_Cellular_Component_2021	MHC protein complex (GO:0042611)	0.0089	3	20	B2M;HLA-DPA1;HLA-DQB1
GO_Biological_Process_2021	wound healing (GO:0042060)	0.0023	7	70	DSP;MACF1;DST;ERBB3;ANXA6;CFLAR;KRT6A
GO_Biological_Process_2021	peptide cross-linking (GO:0018149)	0.0033	5	31	FLG;DSP;KRT1;FN1;KRT10
GO_Biological_Process_2021	regulation of kinase activity (GO:0043549)	0.0055	7	94	EEF1A1;NTRK2;ERBB3;FGFR3;EGFR;FGFR2;TTN
GO_Biological_Process_2021	enzyme linked receptor protein signaling pathway (GO:0007167)	0.0055	8	140	NTRK2;ERBB3;NTF3;NGF;FGFR3;FGFR2;EGFR;FRK
GO_Biological_Process_2021	keratinocyte differentiation (GO:0030216)	0.0055	5	41	FLG;DSP;ACER1;KRT16;KRT10
GO_Biological_Process_2021	positive regulation of cell population proliferation (GO:0008284)	0.0081	14	474	NTRK2;FN1;HMGA2;EGFR;RPS4X;AR;IL3;CCND2;ERBB3;NTF3;NKX2-5;FGFR3;FGFR2;KRT6A
GO_Biological_Process_2021	modulation by symbiont of host process (GO:0044003)	0.012	3	10	UBC;PGK1;B2M
GO_Biological_Process_2021	epidermal cell differentiation (GO:0009913)	0.012	5	53	DSP;FLG;ACER1;KRT16;KRT10
GO_Biological_Process_2021	positive regulation of transcription, DNA-templated (GO:0045893)	0.014	23	1183	LMO1;SMAD2;AKNA;HLF;ZBTB16;HMGA2;PAX3;HOXD13;HOXC13;DCN;EGFR;HOXA11;HOXA10;ASXL1;AR;LHX2;ZMIZ2;UBC;PPARG;NKX2-5;PPARGC1A;OGT;FGFR2
GO_Biological_Process_2021	hemidesmosome assembly (GO:0031581)	0.015	3	12	DST;KRT14;KRT5
GO_Biological_Process_2021	positive regulation of transcription by RNA polymerase II (GO:0045944)	0.019	19	908	LMO1;SMAD2;AKNA;HLF;HMGA2;PAX3;HOXD13;DCN;EGFR;HOXA10;ASXL1;AR;ZMIZ2;UBC;PPARG;NKX2-5;PPARGC1A;OGT;FGFR2
GO_Biological_Process_2021	cell-substrate junction assembly (GO:0007044)	0.019	4	34	DST;KRT14;FN1;KRT5
GO_Biological_Process_2021	positive regulation of cellular process (GO:0048522)	0.02	15	625	NTRK2;FN1;HMGA2;EGFR;RPS4X;AR;IL3;CCND2;ERBB3;NTF3;NKX2-5;FCGR2B;FGFR3;FGFR2;KRT6A
GO_Biological_Process_2021	regulation of phosphatidylinositol 3-kinase signaling (GO:0014066)	0.023	6	106	NTRK2;ERBB3;NTF3;FN1;DCN;EGFR
GO_Biological_Process_2021	negative regulation of neuron apoptotic process (GO:0043524)	0.026	5	71	NTRK2;ERBB3;NTF3;NGF;PPARGC1A
GO_Biological_Process_2021	positive regulation of kinase activity (GO:0033674)	0.03	6	114	NTRK2;MRNIP;ERBB3;FGFR3;FGFR2;EGFR
GO_Biological_Process_2021	positive regulation of axonogenesis (GO:0050772)	0.032	4	43	MACF1;NTRK2;GOLGA4;NGF
GO_Biological_Process_2021	positive regulation of phosphatidylinositol 3-kinase signaling (GO:0014068)	0.032	5	77	NTRK2;ERBB3;NTF3;FN1;DCN
GO_Biological_Process_2021	epithelium development (GO:0060429)	0.034	6	122	KRT16;PGK1;PPARG;NKX2-5;FGFR2;KRT6A
GO_Biological_Process_2021	skin development (GO:0043588)	0.034	5	80	DSP;FLG;ACER1;KRT16;KRT10
GO_Biological_Process_2021	regulation of cell population proliferation (GO:0042127)	0.034	16	764	NTRK2;ELN;FN1;NGF;EGFR;RPS4X;AR;IL3;CCND2;ERBB3;NTF3;NKX2-5;FGFR3;FGFR2;FRK;KRT6A
GO_Biological_Process_2021	epidermis development (GO:0008544)	0.037	5	83	DSP;ACER1;KRT14;KRT5;FGFR2
GO_Biological_Process_2021	neurotrophin signaling pathway (GO:0038179)	0.037	3	21	NTRK2;NTF3;NGF
GO_Biological_Process_2021	negative regulation of apoptotic process (GO:0043066)	0.037	12	485	NTRK2;CCND2;SON;ERBB3;UBC;NTF3;HMGA2;CFLAR;NKX2-5;NGF;PPARGC1A;EGFR
GO_Biological_Process_2021	RNA processing (GO:0006396)	0.037	7	179	SYNCRIP;SON;SCAF11;HNRNPA2B1;LUC7L3;PPARGC1A;SF3B1
GO_Biological_Process_2021	cellular response to nerve growth factor stimulus (GO:1990090)	0.039	3	22	NTRK2;NTF3;NGF
GO_Biological_Process_2021	mRNA processing (GO:0006397)	0.042	9	300	HSPA8;SYNCRIP;SON;SCAF11;SARNP;HNRNPA2B1;PABPC1;PPARGC1A;SF3B1
GO_Biological_Process_2021	cartilage development (GO:0051216)	0.042	4	52	ZBTB16;HMGA2;FGFR3;HOXA11
GO_Biological_Process_2021	positive regulation of phospholipase activity (GO:0010518)	0.045	3	24	NTF3;FGFR3;FGFR2
GO_Biological_Process_2021	positive regulation of gluconeogenesis (GO:0045722)	0.045	2	6	ARPP19;PPARGC1A
GO_Biological_Process_2021	positive regulation of nucleic acid-templated transcription (GO:1903508)	0.045	12	511	SMAD2;AR;LHX2;ZBTB16;HMGA2;PAX3;PPARG;HOXC13;NKX2-5;PPARGC1A;EGFR;HOXA11
GO_Biological_Process_2021	peripheral nervous system development (GO:0007422)	0.046	3	25	ERBB3;NTF3;NGF
GO_Biological_Process_2021	negative regulation of neuron death (GO:1901215)	0.049	5	98	NTRK2;ERBB3;NTF3;NGF;PPARGC1A
GO_Biological_Process_2021	regulation of neuron apoptotic process (GO:0043523)	0.049	5	98	NTRK2;ERBB3;NTF3;NGF;PPARGC1A
GO_Biological_Process_2021	RNA splicing (GO:0008380)	0.049	5	98	SYNCRIP;SCAF11;LUC7L3;PPARGC1A;SF3B1
GO_Biological_Process_2021	response to host defenses (GO:0052200)	0.049	2	7	UBC;B2M
GO_Biological_Process_2021	modulation by symbiont of host defense response (GO:0052031)	0.049	2	7	UBC;B2M
GO_Biological_Process_2021	positive regulation of transferase activity (GO:0051347)	0.049	6	148	NTRK2;ERBB3;HNRNPA2B1;FGFR3;FGFR2;EGFR
GO_Molecular_Function_2021	protein tyrosine kinase activity (GO:0004713)	0.00058	8	108	NTRK2;ERBB3;TYK2;FGFR3;FGFR2;EGFR;FRK;TTN
GO_Molecular_Function_2021	transmembrane receptor protein kinase activity (GO:0019199)	0.0086	5	60	NTRK2;ERBB3;FGFR3;EGFR;FGFR2
GO_Molecular_Function_2021	transmembrane receptor protein tyrosine kinase activity (GO:0004714)	0.0086	5	60	NTRK2;ERBB3;FGFR3;EGFR;FGFR2
GO_Molecular_Function_2021	retinoic acid receptor binding (GO:0042974)	0.018	3	18	ASXL1;CNOT1;PPARG
GO_Molecular_Function_2021	RNA binding (GO:0003723)	0.018	24	1406	RPL4;DSP;MACF1;HSPA8;RPL3;MBNL2;AHNAK;SCAF11;HUWE1;ZC3HAV1;DCN;EEF1A1;RPS4X;SYNCRIP;SON;CNOT1;SARNP;UBC;HNRNPA2B1;LUC7L3;MAP4;PABPC1;PPARGC1A;SF3B1
GO_Molecular_Function_2021	fibroblast growth factor-activated receptor activity (GO:0005007)	0.022	2	5	FGFR3;FGFR2
Reactome pathway (web)	Formation of the cornified envelope	2.9e-07	16	138	FLG;DSP;KRT17;KRT16;PERP;KRT14;KRT1;KRT10;KRT5;KRT6A
Reactome pathway (web)	Signaling by FGFR in disease	2e-06	12	82	FLG;FGFR3;FGFR2
Reactome pathway (web)	Constitutive Signaling by Aberrant PI3K in Cancer	6.3e-05	11	96	FLG;ERBB3;FGFR3;FGFR2;EGFR
Reactome pathway (web)	Keratinization	6.3e-05	16	226	FLG;DSP;KRT17;KRT16;PERP;KRT14;KRT1;KRT10;KRT5;KRT6A
Reactome pathway (web)	MAPK1/MAPK3 signaling	0.00032	18	329	FLG;IL3;ERBB3;UBC;FN1;PRKG2;TYK2;FGFR3;FGFR2;EGFR;SPTBN2
Reactome pathway (web)	PI3K/AKT Signaling in Cancer	0.00032	11	124	FLG;ERBB3;FGFR3;FGFR2;EGFR
Reactome pathway (web)	PI3K Cascade	0.00032	8	58	FLG;FGFR3;FGFR2
Reactome pathway (web)	PI5P, PP2A and IER3 Regulate PI3K/AKT Signaling	0.00039	11	129	FLG;ERBB3;FGFR3;FGFR2;EGFR
Reactome pathway (web)	Signaling by FGFR	0.00044	10	107	FLG;UBC;FGFR3;FGFR2
Reactome pathway (web)	RAF/MAP kinase cascade	0.00044	17	322	FLG;IL3;ERBB3;UBC;FN1;PRKG2;FGFR3;FGFR2;EGFR;SPTBN2
Reactome pathway (web)	IRS-mediated signalling	0.00044	8	65	FLG;FGFR3;FGFR2
Reactome pathway (web)	Negative regulation of the PI3K/AKT network	0.00044	11	137	FLG;ERBB3;FGFR3;FGFR2;EGFR
Reactome pathway (web)	IRS-related events triggered by IGF1R	0.00059	8	69	FLG;FGFR3;FGFR2
Reactome pathway (web)	Developmental Biology	0.00064	38	1262	FLG;RPL4;RPL3;EGFR;RPS4X;PERP;UBC;MYH14;PPARGC1A;KRT6A;SPTBN2;DSP;SMAD2;HSPA8;KRT1;KRT10;KRT5;H2AJ;ARPC2;KRT17;KRT16;LHX2;COL6A2;KRT14;PPARG;PABPC1
Reactome pathway (web)	IGF1R signaling cascade	0.00064	8	72	FLG;FGFR3;FGFR2
Reactome pathway (web)	Insulin receptor signalling cascade	0.00064	8	72	FLG;FGFR3;FGFR2
Reactome pathway (web)	MAPK family signaling cascades	0.00064	18	380	FLG;IL3;ERBB3;UBC;FN1;PRKG2;TYK2;FGFR3;FGFR2;EGFR;SPTBN2
Reactome pathway (web)	Signaling by Type 1 Insulin-like Growth Factor 1 Receptor (IGF1R)	0.00064	8	73	FLG;FGFR3;FGFR2
Reactome pathway (web)	Diseases of signal transduction by growth factor receptors and second messengers	0.00064	21	499	FLG;SMAD2;GOLGA4;ERBB3;UBC;FN1;ZC3HAV1;FGFR3;FGFR2;EGFR
Reactome pathway (web)	Chaperone Mediated Autophagy	0.0011	5	23	EEF1A1;HSPA8;UBC;PCNT
Reactome pathway (web)	Signaling by FGFR2 IIIa TM	0.0013	5	24	FGFR2
Reactome pathway (web)	Negative regulation of FGFR2 signaling	0.0014	6	41	UBC;FGFR2
Reactome pathway (web)	FGFR2 mutant receptor activation	0.0017	6	43	FGFR2
Reactome pathway (web)	PIP3 activates AKT signaling	0.0027	15	319	FLG;ERBB3;UBC;PPARG;FGFR3;FGFR2;FRK;EGFR
Reactome pathway (web)	Downregulation of ERBB2:ERBB3 signaling	0.0034	4	16	ERBB3;UBC;EGFR
Reactome pathway (web)	Signaling by Insulin receptor	0.0034	8	97	FLG;FGFR3;FGFR2
Reactome pathway (web)	Downregulation of ERBB2 signaling	0.0065	5	36	ERBB3;UBC;EGFR
Reactome pathway (web)	Signaling by FGFR2 in disease	0.0071	6	58	FGFR2
Reactome pathway (web)	Regulation of necroptotic cell death	0.0079	5	38	UBC;CFLAR;OGT
Reactome pathway (web)	Intracellular signaling by second messengers	0.0097	15	366	FLG;ERBB3;UBC;PPARG;FGFR3;FGFR2;FRK;EGFR
Reactome pathway (web)	Phospholipase C-mediated cascade; FGFR2	0.015	4	25	FGFR2
Reactome pathway (web)	Peptide chain elongation	0.015	7	97	EEF1A1;RPS4X;RPL4;RPL3;UBC
Reactome pathway (web)	Type I hemidesmosome assembly	0.015	3	11	DST;KRT14;KRT5
Reactome pathway (web)	Modulation by Mtb of host immune system	0.015	3	11	UBC;B2M
Reactome pathway (web)	FGFR2 ligand binding and activation	0.015	4	26	FGFR2
Reactome pathway (web)	RIPK1-mediated regulated necrosis	0.015	5	46	UBC;CFLAR;OGT
Reactome pathway (web)	Nonsense Mediated Decay (NMD) independent of the Exon Junction Complex (EJC)	0.019	7	101	RPS4X;RPL4;RPL3;UBC;PABPC1
Reactome pathway (web)	Eukaryotic Translation Elongation	0.019	7	102	EEF1A1;RPS4X;RPL4;RPL3;UBC
Reactome pathway (web)	PI-3K cascade:FGFR2	0.028	4	31	FGFR2
Reactome pathway (web)	Metalloprotease DUBs	0.03	4	32	H2AJ;UBC
Reactome pathway (web)	NF-kB is activated and signals survival	0.031	3	15	UBC;NGF
Reactome pathway (web)	SHC-mediated cascade:FGFR2	0.032	4	33	FGFR2
Reactome pathway (web)	Regulation of expression of SLITs and ROBOs	0.032	9	183	RPS4X;RPL4;RPL3;LHX2;UBC;PABPC1
Reactome pathway (web)	Degradation of the extracellular matrix	0.032	8	148	MMP1;COL6A2;ELN;FN1;DCN;FBN1
Reactome pathway (web)	NTF3 activates NTRK2 (TRKB) signaling	0.032	2	4	NTRK2;NTF3
Reactome pathway (web)	FRS-mediated FGFR2 signaling	0.032	4	34	FGFR2
Reactome pathway (web)	Negative regulation of FGFR3 signaling	0.032	4	34	UBC;FGFR3
Reactome pathway (web)	p75NTR recruits signalling complexes	0.032	3	16	UBC;NGF
Reactome pathway (web)	Late endosomal microautophagy	0.034	4	35	HSPA8;UBC;PCNT
Reactome pathway (web)	Signaling by FGFR2	0.034	6	88	UBC;FGFR2
Reactome pathway (web)	L13a-mediated translational silencing of Ceruloplasmin expression	0.035	7	120	RPS4X;RPL4;RPL3;UBC;PABPC1
Reactome pathway (web)	Signaling by activated point mutants of FGFR3	0.037	3	17	FGFR3
Reactome pathway (web)	Nonsense-Mediated Decay (NMD)	0.037	7	124	RPS4X;RPL4;RPL3;UBC;PABPC1
Reactome pathway (web)	Nonsense Mediated Decay (NMD) enhanced by the Exon Junction Complex (EJC)	0.037	7	124	RPS4X;RPL4;RPL3;UBC;PABPC1
Reactome pathway (web)	FGFR3 mutant receptor activation	0.037	3	18	FGFR3
Reactome pathway (web)	NRIF signals cell death from the nucleus	0.037	3	18	UBC;NGF
Reactome pathway (web)	ERBB2 Activates PTK6 Signaling	0.037	3	18	ERBB3;EGFR
Reactome pathway (web)	Molecules associated with elastic fibres	0.037	4	38	ELN;LTBP4;FN1;FBN1
Reactome pathway (web)	Signaling by FGFR1 amplification mutants	0.037	2	5	FLG
Reactome pathway (web)	Signaling by FGFR2 amplification mutants	0.037	2	5	FGFR2
Reactome pathway (web)	Negative regulation of FGFR1 signaling	0.039	4	39	FLG;UBC
Reactome pathway (web)	ERBB2 Regulates Cell Motility	0.039	3	19	ERBB3;EGFR
Reactome pathway (web)	p75NTR signals via NF-kB	0.039	3	19	UBC;NGF
Reactome pathway (web)	rRNA processing in the mitochondrion	0.04	4	40	MT-ND4L;MT-RNR2;MT-RNR1;MT-ND1
Reactome pathway (web)	Eukaryotic Translation Initiation	0.042	7	130	RPS4X;RPL4;RPL3;UBC;PABPC1
Reactome pathway (web)	Cap-dependent Translation Initiation	0.042	7	130	RPS4X;RPL4;RPL3;UBC;PABPC1
Reactome pathway (web)	UCH proteinases	0.042	6	98	ASXL1;H2AJ;UBC;OGT
Reactome pathway (web)	rRNA processing	0.042	10	245	RPS4X;RPL4;MT-ND4L;RPL3;MT-RNR2;MT-RNR1;UBC;MT-ND1
Reactome pathway (web)	Signaling by ERBB2	0.043	5	68	ERBB3;UBC;EGFR
Reactome pathway (web)	Downstream signaling of activated FGFR2	0.044	4	42	FGFR2
Reactome pathway (web)	GRB7 events in ERBB2 signaling	0.046	2	6	ERBB3;EGFR
Reactome pathway (web)	Signaling by Receptor Tyrosine Kinases	0.047	18	617	FLG;NTRK2;ERBB3;COL6A2;NTF3;UBC;FN1;NGF;FGFR3;FGFR2;EGFR
Reactome pathway (web)	Signaling by PTK6	0.047	5	71	ERBB3;UBC;EGFR
Reactome pathway (web)	Signaling by Non-Receptor Tyrosine Kinases	0.047	5	71	ERBB3;UBC;EGFR
Programs of DOWN-regulated genes in cALCL vs ALK+sALCL
library	Term	adj.pval	found	size	Genes
GO_Molecular_Function_2021	RNA polymerase II cis-regulatory region sequence-specific DNA binding (GO:0000978)	9.6e-05	19	1149	EGR1;DMRT1;BCL11A;CDX1;EBF4;PAX5;DACH2;GLI1;BACH2;FOSL1;MUC1;ZSCAN30;PAX7;MYB;PRDM16;FOSB;ZNF444;TEAD2;TEAD3
GO_Molecular_Function_2021	cis-regulatory region sequence-specific DNA binding (GO:0000987)	9.6e-05	19	1149	EGR1;DMRT1;BCL11A;CDX1;EBF4;PAX5;DACH2;GLI1;BACH2;FOSL1;MUC1;ZSCAN30;PAX7;MYB;PRDM16;FOSB;ZNF444;TEAD2;TEAD3
GO_Molecular_Function_2021	RNA polymerase II transcription regulatory region sequence-specific DNA binding (GO:0000977)	0.0002	20	1359	EGR1;DMRT1;BCL11A;CDX1;EBF4;PAX5;DACH2;GLI1;BACH2;FOSL1;MUC1;ZSCAN30;PAX7;MYB;PRDM16;FOSB;LHX4;ZNF444;TEAD2;TEAD3
GO_Molecular_Function_2021	sequence-specific double-stranded DNA binding (GO:1990837)	0.0032	12	712	FOSL1;EGR1;DMRT1;PAX7;CDX1;PRDM16;FOSB;LHX4;GLI1;ZNF444;BACH2;TEAD2
GO_Molecular_Function_2021	sequence-specific DNA binding (GO:0043565)	0.0094	11	707	FOSL1;EGR1;DMRT1;PAX7;CDX1;PRDM16;FOSB;LHX4;ZNF444;BACH2;TEAD2
GO_Molecular_Function_2021	double-stranded DNA binding (GO:0003690)	0.015	10	651	FOSL1;EGR1;DMRT1;PAX7;CDX1;FOSB;LHX4;ZNF444;BACH2;TEAD2
GO_Molecular_Function_2021	transmembrane receptor protein kinase activity (GO:0019199)	0.026	3	60	ALK;RET;FGFR4
GO_Molecular_Function_2021	transmembrane receptor protein tyrosine kinase activity (GO:0004714)	0.026	3	60	ALK;RET;FGFR4
GO_Molecular_Function_2021	methyl-CpG binding (GO:0008327)	0.044	2	24	CDX1;LHX4

## Sheet: Table S6
Table S6. TYK2 expression levels in cALCL
sample	TYK2 expression	TYK2 logCPM
cALCL.GQ71	0.00	−2.36
cALCL.GQ75	8.12	−0.93
cALCL.GQ76	5.25	−1.14
cALCL.GQ77	5.00	−1.10
cALCL.GQ79	1.25	−1.67
cALCL.GQ80*	261.00	3.69
			* NPM1/TYK2 fusion detected
cALCL.GQ81	13.62	−0.46
cALCL.GQ83	5.12	−1.28
cALCL.GQ84	12.50	0.06
cALCL.GQ87	0.50	−2.13
cALCL.GQ88	5.12	−1.30
cALCL.GQ90	5.88	−1.20
sALCL.GQ72	0.00	−2.36
sALCL.GQ73	0.00	−2.36

## Sheet: Table S7
Table S7: Differential expressed genes in BI-ALCL vs ALK+sALCL
Gene_Symbol	Accession #	Regulation	logFC
HMGA2	ENSG00000149948	UP	6.61
PRKG2	ENSG00000138669	UP	5.89
NTF3	ENSG00000185652	UP	5.72
PPARGC1A	ENSG00000109819	UP	5.62
AC139712.2	ENSG00000204993	UP	5.07
HOXD13	ENSG00000128714	UP	4.96
MNX1	ENSG00000130675	UP	4.94
TMPRSS2	ENSG00000184012	UP	4.86
PAX3	ENSG00000135903	UP	4.67
LGR5	ENSG00000139292	UP	4.42
IL3	ENSG00000164399	UP	4.32
WT1	ENSG00000184937	UP	4.28
ENSG00000286850	ENSG00000286850	UP	4.27
SSX1	ENSG00000126752	UP	4.03
PPARG	ENSG00000132170	UP	4.03
ADGRG7	ENSG00000144820	UP	3.98
HLF	ENSG00000108924	UP	3.97
PTPRR	ENSG00000153233	UP	3.89
HOXA10	ENSG00000253293	UP	3.87
ATP1B4	ENSG00000101892	UP	3.76
NPM1P30	ENSG00000228219	UP	3.7
NTRK2	ENSG00000148053	UP	3.66
AR	ENSG00000169083	UP	3.63
SLC34A2	ENSG00000157765	UP	3.61
AC131056.6	ENSG00000278395	UP	3.44
HOXA13	ENSG00000106031	UP	3.41
NKX2-5	ENSG00000183072	UP	3.35
FCGR2B	ENSG00000072694	UP	3.22
CCND2P1	ENSG00000256847	UP	3.21
LHX2	ENSG00000106689	UP	3.14
FRK	ENSG00000111816	UP	3.1
FGF8	ENSG00000107831	UP	3.08
RP5-875O13.7	ENSG00000280114	UP	3.04
FGFR2	ENSG00000066468	UP	2.98
CCND2	ENSG00000118971	UP	2.92
RP4-743O11.1	ENSG00000270491	UP	2.9
GTF2IP6	ENSG00000266736	UP	2.88
DNAJB1P1	ENSG00000213946	UP	2.87
ACSL6	ENSG00000164398	UP	2.83
SSX3	ENSG00000165584	UP	2.77
NPM1P48	ENSG00000231821	UP	2.77
SSX5	ENSG00000165583	UP	2.74
NPM1P32	ENSG00000213239	UP	2.64
KB-1582A10.2	ENSG00000253233	UP	2.62
LMO1	ENSG00000166407	UP	2.61
AGR3	ENSG00000173467	UP	2.58
SSXP3	ENSG00000225198	UP	2.51
ZBTB16	ENSG00000109906	UP	2.47
SARNP	ENSG00000205323	UP	2.46
RP11-93O17.1	ENSG00000249444	UP	2.44
OLR1	ENSG00000173391	UP	2.43
MYH14	ENSG00000105357	UP	2.4
RP11-552E4.3	ENSG00000204368	UP	2.35
SSX9	ENSG00000204648	UP	2.33
KB-1562D12.2	ENSG00000253991	UP	2.27
TAL2	ENSG00000186051	UP	2.26
SETP6	ENSG00000241319	UP	2.25
ERBB3	ENSG00000065361	UP	2.19
RGPD2	ENSG00000185304	UP	2.19
C5orf45	ENSG00000161010	UP	2.18
NF1P8	ENSG00000236956	UP	2.18
HOXA11	ENSG00000005073	UP	2.17
NPM1P42	ENSG00000259259	UP	2.16
SETP17	ENSG00000255222	UP	2.14
TUBGCP4	ENSG00000137822	UP	2.14
YAP1P1	ENSG00000220494	UP	2.13
SPTBN2	ENSG00000173898	UP	2.1
GTF2IP2	ENSG00000226930	UP	2.08
TBC1D3P7	ENSG00000233014	UP	2.07
SSX7	ENSG00000187754	UP	2.07
NR6A1	ENSG00000148200	UP	2.05
GTF2IP14	ENSG00000226002	UP	2.05
GTF2IP7	ENSG00000227038	UP	2.05
MACROD1	ENSG00000133315	UP	2.04
LSP1P2	ENSG00000240665	UP	2.02
RGPD5	ENSG00000015568	UP	2.02
LRRC37A2	ENSG00000238083	UP	2.02
TPM3P2	ENSG00000214200	UP	2.02
CRLF2	ENSG00000205755	UP	2.01
RP11-458F8.1	ENSG00000232546	UP	1.99
HOXD11	ENSG00000128713	UP	1.98
RP11-132J14.3	ENSG00000271484	UP	1.97
RP11-142L1.3	ENSG00000240404	UP	1.97
TACC1P1	ENSG00000224920	UP	1.94
CDX2	ENSG00000165556	UP	1.94
AC087499.8	ENSG00000264874	UP	1.93
RP11-770J1.3	ENSG00000255435	UP	1.92
AC125238.2	ENSG00000233459	UP	1.91
NTRK1	ENSG00000198400	UP	1.89
AC114776.1	ENSG00000216867	UP	1.89
TBC1D29	ENSG00000266733	UP	1.88
NBEAP1	ENSG00000258590	UP	1.88
NF1P6	ENSG00000224435	UP	1.88
TLX3	ENSG00000164438	UP	1.86
RP11-120I21.3	ENSG00000253362	UP	1.84
LRRC37A11P	ENSG00000214553	UP	1.84
RP11-49E18.1	ENSG00000277598	UP	1.83
AC079753.4	ENSG00000180152	UP	1.79
LTBP4	ENSG00000090006	UP	1.77
RP11-733D4.2	ENSG00000270767	UP	1.75
CH17-132F21.4	ENSG00000275490	UP	1.74
POU5F1P6	ENSG00000242551	UP	1.74
BTD	ENSG00000169814	UP	1.72
FCRL4	ENSG00000163518	UP	1.71
NPM1P34	ENSG00000232054	UP	1.71
TBC1D3J	ENSG00000274658	UP	1.71
SETP16	ENSG00000254621	UP	1.71
RP11-6F2.3	ENSG00000239706	UP	1.7
RP11-578C11.2	ENSG00000266356	UP	1.7
MBNL2	ENSG00000139793	UP	1.69
ZNF568	ENSG00000198453	UP	1.69
RPL22P11	ENSG00000233707	UP	1.69
LRRC37A	ENSG00000176681	UP	1.67
MDS2	ENSG00000197880	UP	1.67
AC112721.1	ENSG00000222022	UP	1.63
EML1	ENSG00000066629	UP	1.63
MLLT3	ENSG00000171843	UP	1.6
ROS1	ENSG00000047936	UP	1.59
NPM1P35	ENSG00000255213	UP	1.58
HOXB9	ENSG00000170689	UP	1.57
EZR-AS1	ENSG00000233893	UP	1.55
FAM19A2	ENSG00000198673	UP	1.54
LRRC37A15P	ENSG00000230069	UP	1.54
SLCO1B3	ENSG00000111700	UP	1.54
OLIG2	ENSG00000205927	UP	1.53
NPM1P8	ENSG00000236285	UP	1.53
RP11-344N17.3	ENSG00000241207	UP	1.53
LINC01002	ENSG00000282508	UP	1.53
RP11-278L15.3	ENSG00000241929	UP	1.53
FAM212B	ENSG00000197852	UP	1.5
IRS4	ENSG00000133124	UP	1.5
NGF	ENSG00000134259	UP	1.49
PLAG1	ENSG00000181690	UP	1.49
AL133243.2	ENSG00000276517	UP	1.48
SQSTM1	ENSG00000161011	UP	1.48
ACER1	ENSG00000167769	UP	1.47
RNA5S9	ENSG00000201321	UP	1.47
EGR2	ENSG00000122877	UP	1.46
NPM1P2	ENSG00000266227	UP	1.46
IL2	ENSG00000109471	UP	1.46
FOXO3	ENSG00000118689	UP	1.45
TRHDE	ENSG00000072657	UP	1.42
BCL9P1	ENSG00000249238	UP	1.42
TCF3P1	ENSG00000236567	UP	1.4
RP11-188I24.1	ENSG00000267652	UP	1.4
FOSB	ENSG00000125740	UP	1.39
NPM1P38	ENSG00000219257	UP	1.38
H2AFJ	ENSG00000246705	UP	1.37
HOXC13	ENSG00000123364	UP	1.37
IRF2BP2	ENSG00000168264	UP	1.37
KANK1P1	ENSG00000215589	UP	1.34
SETP9	ENSG00000235101	UP	1.33
RP11-527L4.9	ENSG00000267166	UP	1.33
uc_338	ENSG00000275227	UP	1.33
SNORD3A	ENSG00000263934	UP	1.33
AC034228.4	ENSG00000234758	UP	1.33
MIR6087	ENSG00000275110	UP	1.32
RN7SL1	ENSG00000276168	UP	1.32
NDUFA3	ENSG00000170906	UP	1.32
TCL1A	ENSG00000100721	DOWN	-5.57
DMRT1	ENSG00000137090	DOWN	-4.35
MYB	ENSG00000118513	DOWN	-3.87
PAX5	ENSG00000196092	DOWN	-3.83
ALK	ENSG00000171094	DOWN	-3.35
RP11-421E17.4	ENSG00000229509	DOWN	-3.28
POU2AF1	ENSG00000110777	DOWN	-3.04
RP11-713N11.6	ENSG00000276842	DOWN	-2.96
CH17-472G23.1	ENSG00000274642	DOWN	-2.88
GPATCH2L	ENSG00000089916	DOWN	-2.76
HAS2	ENSG00000170961	DOWN	-2.73
RP4-704D21.2	ENSG00000234225	DOWN	-2.69
ACBD6	ENSG00000230124	DOWN	-2.65
WI2-1896O14.1	ENSG00000215861	DOWN	-2.6
CTD-2017C7.3	ENSG00000259161	DOWN	-2.55
RP11-503I22.2	ENSG00000249820	DOWN	-2.54
TEAD3	ENSG00000007866	DOWN	-2.49
RET	ENSG00000165731	DOWN	-2.45
PTRH2	ENSG00000141378	DOWN	-2.31
NPM1P13	ENSG00000232492	DOWN	-2.26
ANKRD20A1	ENSG00000260691	DOWN	-2.2
NPM1P19	ENSG00000223864	DOWN	-2.18
TEAD2	ENSG00000074219	DOWN	-2.14
RP11-544A12.4	ENSG00000236986	DOWN	-2.13
OFD1P17	ENSG00000228212	DOWN	-2.12
RP11-293F5.8	ENSG00000228823	DOWN	-2.09
PDE4DIP	ENSG00000178104	DOWN	-2.07
SSX6	ENSG00000171483	DOWN	-2.06
AFF3	ENSG00000144218	DOWN	-2.05
CH17-472G23.4	ENSG00000275131	DOWN	-2.05
RUNX1T1	ENSG00000079102	DOWN	-2.05
GPR34	ENSG00000171659	DOWN	-2.04
MUTYH	ENSG00000132781	DOWN	-2.02
CICP3	ENSG00000229376	DOWN	-2
RP11-744H18.1	ENSG00000203825	DOWN	-1.99
PRF1	ENSG00000180644	DOWN	-1.93
AC092106.1	ENSG00000224061	DOWN	-1.92
BCAS4	ENSG00000124243	DOWN	-1.89
CLEC2D	ENSG00000069493	DOWN	-1.87
GAS5-AS1	ENSG00000270084	DOWN	-1.84
RP11-209M4.1	ENSG00000267253	DOWN	-1.84
TAL1	ENSG00000162367	DOWN	-1.83
AF196972.3	ENSG00000235350	DOWN	-1.83
SMYD3	ENSG00000185420	DOWN	-1.83
RP11-137N23.1	ENSG00000257043	DOWN	-1.81
IL2RA	ENSG00000134460	DOWN	-1.81
RP13-580B18.2	ENSG00000277253	DOWN	-1.77
BTG1P1	ENSG00000256720	DOWN	-1.76
ZNF521	ENSG00000198795	DOWN	-1.75
ATN1	ENSG00000111676	DOWN	-1.73
PDGFRB	ENSG00000113721	DOWN	-1.73
LRRC37A4P	ENSG00000214425	DOWN	-1.71
LHX4	ENSG00000121454	DOWN	-1.71
FOSL1	ENSG00000175592	DOWN	-1.68
TPM1	ENSG00000140416	DOWN	-1.67
GMDS-AS1	ENSG00000250903	DOWN	-1.62
BCL11A	ENSG00000119866	DOWN	-1.61
ANKRD28	ENSG00000206560	DOWN	-1.61
COX6CP10	ENSG00000238008	DOWN	-1.6
LRRC37A16P	ENSG00000267023	DOWN	-1.54
VGLL3	ENSG00000206538	DOWN	-1.54
EBF1	ENSG00000164330	DOWN	-1.54
FLT3	ENSG00000122025	DOWN	-1.52
ZSCAN30	ENSG00000186814	DOWN	-1.51
AC073063.10	ENSG00000228335	DOWN	-1.5
FAM96B	ENSG00000166595	DOWN	-1.5
SSX8	ENSG00000157965	DOWN	-1.5
ERG	ENSG00000157554	DOWN	-1.49
AC073109.2	ENSG00000235920	DOWN	-1.49
BCL3	ENSG00000069399	DOWN	-1.46
COL1A1	ENSG00000108821	DOWN	-1.46
MEAF6P1	ENSG00000240286	DOWN	-1.45
ZFPM2	ENSG00000169946	DOWN	-1.42
RP11-430L17.1	ENSG00000226457	DOWN	-1.4
ZNF81	ENSG00000197779	DOWN	-1.39
USP6	ENSG00000129204	DOWN	-1.39
IL2RB	ENSG00000100385	DOWN	-1.38
CTD-2047H16.3	ENSG00000280248	DOWN	-1.35
NPM1P26	ENSG00000235677	DOWN	-1.35
RP11-271K11.5	ENSG00000265798	DOWN	-1.35
FOXP1	ENSG00000114861	DOWN	-1.34
PA2G4	ENSG00000170515	DOWN	-1.33
RP11-517H2.6	ENSG00000272980	DOWN	-1.33
NUTM1	ENSG00000184507	DOWN	-1.32
MLLT10P1	ENSG00000238151	DOWN	-1.32

## Sheet: Table S8
Table S8: Enrichment analysis of UP- and DOWN regulated genes in BI-ALCL vs ALK+sALCL
Programs of UP-regulated genes in BI-ALCL vs ALK+sALCL
library	Term	adj.pval	found	size	Genes
KEGG_2021_Human	Transcriptional misregulation in cancer	6.3e-08	14	192	NTRK1;ZBTB16;HMGA2;PAX3;TMPRSS2;MLLT3;HOXA11;HOXA10;IL3;CCND2;TLX3;WT1;PPARG;SSX1
KEGG_2021_Human	PI3K-Akt signaling pathway	0.0092	11	354	NTRK1;IL3;NTRK2;FGF8;CCND2;ERBB3;NTF3;FOXO3;NGF;IL2;FGFR2
GO_Biological_Process_2021	regulation of neuron apoptotic process (GO:0043523)	0.0048	7	98	NTRK1;NTRK2;ERBB3;NTF3;FOXO3;NGF;PPARGC1A
GO_Biological_Process_2021	enzyme linked receptor protein signaling pathway (GO:0007167)	0.0048	8	140	NTRK1;NTRK2;ERBB3;NTF3;NGF;ROS1;FGFR2;FRK
GO_Biological_Process_2021	neurotrophin signaling pathway (GO:0038179)	0.0048	4	21	NTRK1;NTRK2;NTF3;NGF
GO_Biological_Process_2021	negative regulation of neuron apoptotic process (GO:0043524)	0.0048	6	71	NTRK1;NTRK2;ERBB3;NTF3;NGF;PPARGC1A
GO_Biological_Process_2021	cellular response to nerve growth factor stimulus (GO:1990090)	0.0048	4	22	NTRK1;NTRK2;NTF3;NGF
GO_Biological_Process_2021	peripheral nervous system development (GO:0007422)	0.0067	4	25	EGR2;ERBB3;NTF3;NGF
GO_Biological_Process_2021	nerve growth factor signaling pathway (GO:0038180)	0.0067	3	10	NTRK1;NTF3;NGF
GO_Biological_Process_2021	positive regulation of nucleic acid-templated transcription (GO:1903508)	0.0067	14	511	EGR2;ZBTB16;HMGA2;PAX3;HOXC13;FOXO3;MLLT3;HOXA11;AR;LHX2;WT1;PPARG;NKX2-5;PPARGC1A
GO_Biological_Process_2021	positive regulation of transcription, DNA-templated (GO:0045893)	0.0067	23	1183	LMO1;EGR2;HLF;CDX2;PLAG1;ZBTB16;ATP1B4;HMGA2;PAX3;HOXD13;HOXC13;FOXO3;MLLT3;HOXA11;HOXA10;AR;LHX2;WT1;PPARG;NKX2-5;SQSTM1;PPARGC1A;FGFR2
GO_Biological_Process_2021	columnar/cuboidal epithelial cell differentiation (GO:0002065)	0.0074	3	11	FGF8;CDX2;ROS1
GO_Biological_Process_2021	regulation of transcription by RNA polymerase II (GO:0006357)	0.0096	34	2206	HLF;PLAG1;HOXD13;HOXC13;FOXO3;HOXD11;HOXA13;HOXA11;HOXA10;ZNF568;NKX2-5;PPARGC1A;SSX1;LMO1;EGR2;CDX2;ZBTB16;ATP1B4;HMGA2;IRF2BP2;PAX3;OLIG2;AR;HOXB9;NR6A1;TLX3;TAL2;LHX2;WT1;FOSB;PPARG;SQSTM1;FGFR2;FRK
GO_Biological_Process_2021	negative regulation of neuron death (GO:1901215)	0.011	6	98	NTRK1;NTRK2;ERBB3;NTF3;NGF;PPARGC1A
GO_Biological_Process_2021	neurotrophin TRK receptor signaling pathway (GO:0048011)	0.015	3	15	NTRK1;NTRK2;NGF
GO_Biological_Process_2021	positive regulation of kinase activity (GO:0033674)	0.021	6	114	NTRK1;NTRK2;MRNIP;ERBB3;ROS1;FGFR2
GO_Biological_Process_2021	positive regulation of transcription by RNA polymerase II (GO:0045944)	0.021	18	908	LMO1;EGR2;HLF;CDX2;PLAG1;ATP1B4;HMGA2;PAX3;HOXD13;FOXO3;HOXA10;AR;WT1;PPARG;NKX2-5;SQSTM1;PPARGC1A;FGFR2
GO_Biological_Process_2021	negative regulation of transcription by RNA polymerase II (GO:0000122)	0.022	15	684	CDX2;ZBTB16;HMGA2;IRF2BP2;FOXO3;AR;NR6A1;WT1;FOSB;ZNF568;PPARG;NKX2-5;FGFR2;FRK;SSX1
GO_Biological_Process_2021	positive regulation of cell population proliferation (GO:0008284)	0.022	12	474	AR;IL3;NTRK2;FGF8;CCND2;ERBB3;NTF3;HMGA2;NKX2-5;IL2;FGFR2;CRLF2
GO_Biological_Process_2021	branching involved in ureteric bud morphogenesis (GO:0001658)	0.022	3	19	WT1;HOXD11;HOXA11
GO_Biological_Process_2021	ureteric bud morphogenesis (GO:0060675)	0.022	3	19	WT1;HOXD11;HOXA11
GO_Biological_Process_2021	positive regulation of cellular process (GO:0048522)	0.023	14	625	NTRK2;EGR2;HMGA2;IL2;AR;IL3;FGF8;CCND2;ERBB3;NTF3;NKX2-5;FCGR2B;FGFR2;CRLF2
GO_Biological_Process_2021	negative regulation of apoptotic process (GO:0043066)	0.023	12	485	NTRK1;NTRK2;CCND2;ERBB3;WT1;NTF3;HMGA2;NKX2-5;NGF;SQSTM1;PPARGC1A;IL2
GO_Biological_Process_2021	Schwann cell differentiation (GO:0014037)	0.027	2	5	EGR2;ERBB3
GO_Biological_Process_2021	dorsal/ventral pattern formation (GO:0009953)	0.035	3	24	FGF8;HOXD11;HOXA11
GO_Biological_Process_2021	regulation of kinase activity (GO:0043549)	0.035	5	94	NTRK1;NTRK2;ERBB3;ROS1;FGFR2
GO_Biological_Process_2021	positive regulation of phosphorylation (GO:0042327)	0.035	8	253	NTRK1;AR;NTRK2;FGF8;CCND2;ERBB3;ROS1;FGFR2
GO_Biological_Process_2021	outflow tract septum morphogenesis (GO:0003148)	0.035	3	25	FGF8;NKX2-5;FGFR2
GO_Biological_Process_2021	in utero embryonic development (GO:0001701)	0.035	3	25	PTPRR;ZNF568;FGFR2
GO_Biological_Process_2021	regulation of cell population proliferation (GO:0042127)	0.037	15	764	NTRK1;NTRK2;NGF;IL2;AR;IL3;FGF8;CCND2;ERBB3;WT1;NTF3;NKX2-5;FGFR2;FRK;CRLF2
GO_Biological_Process_2021	chordate embryonic development (GO:0043009)	0.037	4	58	PTPRR;ZNF568;NKX2-5;FGFR2
GO_Biological_Process_2021	fat cell differentiation (GO:0045444)	0.037	4	58	EGR2;HMGA2;PPARG;PPARGC1A
GO_Biological_Process_2021	transmembrane receptor protein tyrosine kinase signaling pathway (GO:0007169)	0.046	10	404	NTRK1;NTRK2;FGF8;ERBB3;NTF3;IRS4;NGF;ROS1;FGFR2;FRK
GO_Biological_Process_2021	regulation of cell differentiation (GO:0045595)	0.047	6	156	AR;FGF8;NTF3;LTBP4;NGF;FGFR2
GO_Molecular_Function_2021	sequence-specific double-stranded DNA binding (GO:1990837)	3.3e-07	24	712	EGR2;MBNL2;HLF;CDX2;HMGA2;PAX3;HOXD13;HOXC13;OLIG2;FOXO3;HOXD11;HOXA13;HOXA11;HOXA10;AR;HOXB9;NR6A1;TLX3;WT1;FOSB;ZNF568;PPARG;NKX2-5;MNX1
GO_Molecular_Function_2021	sequence-specific DNA binding (GO:0043565)	2.6e-06	22	707	EGR2;MBNL2;HLF;CDX2;PAX3;HOXD13;HOXC13;OLIG2;FOXO3;HOXD11;HOXA13;HOXA11;HOXA10;HOXB9;NR6A1;TLX3;WT1;FOSB;PPARG;NKX2-5;PPARGC1A;MNX1
GO_Molecular_Function_2021	double-stranded DNA binding (GO:0003690)	2.6e-06	21	651	EGR2;MBNL2;HLF;CDX2;PAX3;HOXD13;HOXC13;OLIG2;FOXO3;HOXD11;HOXA13;HOXA11;HOXA10;HOXB9;NR6A1;TLX3;WT1;FOSB;PPARG;NKX2-5;MNX1
GO_Molecular_Function_2021	RNA polymerase II cis-regulatory region sequence-specific DNA binding (GO:0000978)	0.00016	25	1149	HLF;PLAG1;HOXD13;HOXC13;FOXO3;HOXD11;HOXA13;HOXA11;HOXA10;ZNF568;NKX2-5;EGR2;CDX2;ZBTB16;HMGA2;PAX3;OLIG2;AR;HOXB9;NR6A1;TLX3;TAL2;WT1;FOSB;PPARG
GO_Molecular_Function_2021	cis-regulatory region sequence-specific DNA binding (GO:0000987)	0.0004	24	1149	EGR2;HLF;CDX2;PLAG1;ZBTB16;PAX3;HOXD13;HOXC13;OLIG2;FOXO3;HOXD11;HOXA13;HOXA11;HOXA10;AR;HOXB9;NR6A1;TLX3;TAL2;WT1;FOSB;ZNF568;PPARG;NKX2-5
GO_Molecular_Function_2021	transcription regulatory region nucleic acid binding (GO:0001067)	0.0013	9	212	AR;EGR2;WT1;HMGA2;ZNF568;PPARG;HOXC13;FOXO3;NKX2-5
GO_Molecular_Function_2021	RNA polymerase II transcription regulatory region sequence-specific DNA binding (GO:0000977)	0.0015	25	1359	HLF;PLAG1;HOXD13;HOXC13;FOXO3;HOXD11;HOXA13;HOXA11;HOXA10;ZNF568;NKX2-5;EGR2;CDX2;ZBTB16;PAX3;OLIG2;AR;HOXB9;NR6A1;TLX3;TAL2;LHX2;WT1;FOSB;PPARG
GO_Molecular_Function_2021	transmembrane receptor protein kinase activity (GO:0019199)	0.0019	5	60	NTRK1;NTRK2;ERBB3;ROS1;FGFR2
GO_Molecular_Function_2021	transmembrane receptor protein tyrosine kinase activity (GO:0004714)	0.0019	5	60	NTRK1;NTRK2;ERBB3;ROS1;FGFR2
GO_Molecular_Function_2021	protein tyrosine kinase activity (GO:0004713)	0.0033	6	108	NTRK1;NTRK2;ERBB3;ROS1;FGFR2;FRK
GO_Molecular_Function_2021	DNA-binding transcription activator activity, RNA polymerase II-specific (GO:0001228)	0.0046	10	333	HOXA10;AR;EGR2;HLF;PLAG1;WT1;ZBTB16;HOXD13;FOXO3;NKX2-5
GO_Molecular_Function_2021	DNA binding (GO:0003677)	0.0093	16	811	EGR2;HLF;ZBTB16;HMGA2;PAX3;HOXD13;FOXO3;HOXA13;H2AJ;NR6A1;TAL2;WT1;FOSB;PPARG;NKX2-5;PPARGC1A
GO_Molecular_Function_2021	neurotrophin binding (GO:0043121)	0.019	2	8	NTRK1;NTRK2
GO_Molecular_Function_2021	C2H2 zinc finger domain binding (GO:0070742)	0.042	2	12	WT1;HMGA2
GO_Molecular_Function_2021	transcription cis-regulatory region binding (GO:0000976)	0.045	11	549	AR;EGR2;CDX2;LHX2;WT1;HMGA2;ZNF568;PPARG;HOXC13;FOXO3;NKX2-5
GO_Molecular_Function_2021	growth factor activity (GO:0008083)	0.047	4	87	FGF8;NTF3;NGF;IL2
Reactome Pathway (Web)	FGFR2 mutant receptor activation	0.00059	7	43	FGF8;FGFR2
Reactome Pathway (Web)	Activation of TRKA receptors	0.0014	4	10	NTRK1;NTRK2;NGF
Reactome Pathway (Web)	Signaling by FGFR2 in disease	0.0014	7	58	FGF8;FGFR2
Reactome Pathway (Web)	Signaling by FGFR2 IIIa TM	0.0015	5	24	FGFR2
Reactome Pathway (Web)	Phospholipase C-mediated cascade; FGFR2	0.0015	5	25	FGF8;FGFR2
Reactome Pathway (Web)	FGFR2 ligand binding and activation	0.0015	5	26	FGF8;FGFR2
Reactome Pathway (Web)	TRKA activation by NGF	0.0023	3	5	NTRK1;NGF
Reactome Pathway (Web)	PI-3K cascade:FGFR2	0.0026	5	31	FGF8;FGFR2
Reactome Pathway (Web)	SHC-mediated cascade:FGFR2	0.0031	5	33	FGF8;FGFR2
Reactome Pathway (Web)	FRS-mediated FGFR2 signaling	0.0032	5	34	FGF8;FGFR2
Reactome Pathway (Web)	Signaling by FGFR in disease	0.0033	7	82	FGF8;FGFR2
Reactome Pathway (Web)	Nuclear Receptor transcription pathway	0.004	7	86	AR;NR6A1;PPARG
Reactome Pathway (Web)	Negative regulation of FGFR2 signaling	0.0058	5	41	FGF8;FGFR2
Reactome Pathway (Web)	Downstream signaling of activated FGFR2	0.0061	5	42	FGF8;FGFR2
Reactome Pathway (Web)	Activated point mutants of FGFR2	0.0061	4	23	FGF8;FGFR2
Reactome Pathway (Web)	IRS-related events triggered by IGF1R	0.0066	6	69	FGF8;IRS4;FGFR2
Reactome Pathway (Web)	IGF1R signaling cascade	0.0077	6	72	FGF8;IRS4;FGFR2
Reactome Pathway (Web)	Signaling by Type 1 Insulin-like Growth Factor 1 Receptor (IGF1R)	0.0079	6	73	FGF8;IRS4;FGFR2
Reactome Pathway (Web)	PI3K Cascade	0.018	5	58	FGF8;FGFR2
Reactome Pathway (Web)	PI3K/AKT Signaling in Cancer	0.02	7	124	FGF8;ERBB3;FOXO3;FGFR2
Reactome Pathway (Web)	NTF3 activates NTRK2 (TRKB) signaling	0.021	2	4	NTRK2;NTF3
Reactome Pathway (Web)	Signaling by NTRKs	0.021	8	166	NTRK1;NTRK2;EGR2;NTF3;FOSB;NGF
Reactome Pathway (Web)	FGFR2c ligand binding and activation	0.022	3	17	FGF8;FGFR2
Reactome Pathway (Web)	Constitutive Signaling by Aberrant PI3K in Cancer	0.022	6	96	FGF8;ERBB3;FGFR2
Reactome Pathway (Web)	IRS-mediated signalling	0.022	5	65	FGF8;FGFR2
Reactome Pathway (Web)	Signaling by FGFR2 amplification mutants	0.026	2	5	FGFR2
Reactome Pathway (Web)	PLC-gamma1 signalling	0.026	2	5	NTRK1;NGF
Reactome Pathway (Web)	Signalling to STAT3	0.026	2	5	NTRK1;NGF
Reactome Pathway (Web)	Prolonged ERK activation events	0.028	3	20	NTRK1;NGF
Reactome Pathway (Web)	Insulin receptor signalling cascade	0.028	5	72	FGF8;FGFR2
Reactome Pathway (Web)	Signaling by NTRK1 (TRKA)	0.029	7	143	NTRK1;NTRK2;EGR2;FOSB;NGF
Reactome Pathway (Web)	RUNX1 regulates transcription of genes involved in interleukin signaling	0.042	2	7	IL3
Programs of DOWN-regulated genes in BI-ALCL vs ALK+sALCL
Library	Pathway.name	Entities.FDR	X.Entities.found	X.Entities.total	Submitted.entities.found
KEGG_2021_Human	PI3K-Akt signaling pathway	0.04	7	354	PDGFRB;COL1A1;TCL1A;FLT3;IL2RA;MYB;IL2RB
KEGG_2021_Human	Transcriptional misregulation in cancer	0.04	5	192	FLT3;IL2RB;PAX5;ERG;RUNX1T1
GO_Molecular_Function_2021	transmembrane receptor protein kinase activity (GO:0019199)	0.0044	4	60	ALK;RET;PDGFRB;FLT3
GO_Molecular_Function_2021	transmembrane receptor protein tyrosine kinase activity (GO:0004714)	0.0044	4	60	ALK;RET;PDGFRB;FLT3
GO_Molecular_Function_2021	RNA polymerase II cis-regulatory region sequence-specific DNA binding (GO:0000978)	0.0058	14	1149	DMRT1;BCL11A;EBF1;PAX5;FOXP1;FOSL1;ZNF81;ZSCAN30;TAL1;MYB;ERG;ZNF521;TEAD2;TEAD3
GO_Molecular_Function_2021	cis-regulatory region sequence-specific DNA binding (GO:0000987)	0.0058	14	1149	DMRT1;BCL11A;EBF1;PAX5;FOXP1;FOSL1;ZNF81;ZSCAN30;TAL1;MYB;ERG;ZNF521;TEAD2;TEAD3
GO_Molecular_Function_2021	RNA polymerase II transcription regulatory region sequence-specific DNA binding (GO:0000977)	0.0079	15	1359	DMRT1;BCL11A;EBF1;PAX5;FOXP1;FOSL1;ZNF81;ZSCAN30;TAL1;MYB;ERG;LHX4;ZNF521;TEAD2;TEAD3
GO_Molecular_Function_2021	platelet-derived growth factor binding (GO:0048407)	0.011	2	11	COL1A1;PDGFRB
GO_Molecular_Function_2021	protein tyrosine kinase activity (GO:0004713)	0.012	4	108	ALK;RET;PDGFRB;FLT3
GO_Molecular_Function_2021	DNA-binding transcription factor binding (GO:0140297)	0.017	5	208	TAL1;ATN1;ZFPM2;TEAD3;RUNX1T1
GO_Molecular_Function_2021	cytokine receptor activity (GO:0004896)	0.049	3	88	FLT3;IL2RA;IL2RB
Reactome Pathway (Web)	Defective Base Excision Repair Associated with MUTYH	0.0082	2	2	MUTYH
Reactome Pathway (Web)	Defective MUTYH substrate processing	0.0082	2	2	MUTYH
Reactome Pathway (Web)	Transcriptional regulation of testis differentiation	0.025	3	21	DMRT1;ZFPM2
Reactome Pathway (Web)	Diseases of Base Excision Repair	0.033	2	8	MUTYH
Reactome Pathway (Web)	RUNX2 regulates osteoblast differentiation	0.033	3	34	COL1A1;ZNF521
Reactome Pathway (Web)	RUNX3 regulates YAP1-mediated transcription	0.033	2	9	TEAD2;TEAD3
Reactome Pathway (Web)	Displacement of DNA glycosylase by APEX1	0.033	2	10	MUTYH
Reactome Pathway (Web)	ALK mutants bind TKIs	0.033	2	12	ALK;BCL11A
Reactome Pathway (Web)	RUNX2 regulates bone development	0.033	3	43	COL1A1;ZNF521
Reactome Pathway (Web)	Interleukin-2 signaling	0.033	2	14	IL2RA;IL2RB
Reactome Pathway (Web)	RUNX1 and FOXP3 control the development of regulatory T lymphocytes (Tregs)	0.033	2	17	IL2RA
Reactome Pathway (Web)	YAP1- and WWTR1 (TAZ)-stimulated gene expression	0.033	2	18	TEAD2;TEAD3
Reactome Pathway (Web)	Transcriptional regulation by RUNX1	0.037	6	261	TAL1;IL2RA;MYB;PAX5
Reactome Pathway (Web)	Signaling by ALK in cancer	0.038	3	66	ALK;BCL11A;TPM1
Reactome Pathway (Web)	Signaling by ALK fusions and activated point mutants	0.038	3	66	ALK;BCL11A;TPM1
